# Supplementary material for: Phylogenetically informative mutations in genes implicated in antibiotic resistance in Mycobacterium tuberculosis complex
Source: Genome Med. 2020 Mar 6;12:27. doi: 10.1186/s13073-020-00726-5 (PMC7060619; doi:10.1186/s13073-020-00726-5)
Supplement: Supplementary file 1 — Additional file 1: Table S1. Metadata for 405 MTBC isolates/datasets used in this study. [file 13073_2020_726_MOESM1_ESM.xlsx]

## Sheet: Table S1
SampleID	read_length	dataset#ID	species	coll_lineage	coll_lineage_name	beijing_sub-lineage	Acc.No	Source	RRDR mutation
L4-BTBS101	51bp	L4-BTBS101_icomas_icomas_2014-05-27_51bp	M. tuberculosis	4.2.2	Euro-American		ERR233350	Comas et al - natgen 2013 / doi: 10.1038/ng.2744	S450L (tcg/tTg)
L4-BTBH587	51bp	L4-BTBH587_icomas_icomas_2014-05-27_51bp	M. tuberculosis	4.6	Euro-American		ERR233348	Comas et al - natgen 2013 / doi: 10.1038/ng.2744
1500-03	251bp	1500-03_lib170_multi2_2014-11-20_251bp	M. tuberculosis	2.2.1	Beijing	Central Asia	ERS458527	Germany reference collection
L1-K21	51bp	L1-K21_icomas_icomas_2014-05-27_51bp	M. tuberculosis	1.1.3	EAI		SRR006916	Comas et al - natgen 2013 / doi: 10.1038/ng.2744
L2-GQ1973	112bp	L2-GQ1973_icomas_china_2014-08-06_112bp	M. tuberculosis	2.2.1.1	Beijing	Pacific RD150	ERR234130	Comas et al - natgen 2013 / doi: 10.1038/ng.2744
L2-GQ657	115bp	L2-GQ657_icomas_china_2014-08-06_115bp	M. tuberculosis	2.2.1	Beijing	Pacific RD150	ERR234135	Comas et al - natgen 2013 / doi: 10.1038/ng.2744
L4-N0131	108bp	L4-N0131_icomas_icomas_2014-05-27_108bp	M. tuberculosis	4.1.1.1	X-type		ERR234223	Comas et al - natgen 2013 / doi: 10.1038/ng.2744
L4-N0101	108bp	L4-N0101_icomas_icomas_2014-05-27_108bp	M. tuberculosis	4.3.3	LAM		ERR234220	Comas et al - natgen 2013 / doi: 10.1038/ng.2744
L2-N0053	108bp	L2-N0053_icomas_icomas_2014-05-27_108bp	M. tuberculosis	2.2.1	Beijing	Asian/Africa 2	ERR234253	Comas et al - natgen 2013 / doi: 10.1038/ng.2744
L1-DY28	108bp	L1-DY28_icomas_icomas_2014-05-27_108bp	M. tuberculosis	1.1.2	EAI		ERR234205	Comas et al - natgen 2013 / doi: 10.1038/ng.2744
7011-02	150bp	7011-02_lib1206_multi2_2014-11-20_150bp	M. pinnipedii		-		ERS458293	Germany reference collection
7968-03	150bp	7968-03_lib1227_multi2_2014-11-21_150bp	M. tuberculosis	4.3.2	LAM		ERS456951	Germany reference collection
2333-99	150bp	2333-99_lib1241_multi2_2014-11-21_150bp	M. tuberculosis	4.6.1.2	Uganda		ERS457516	Germany reference collection
L4-DY22	108bp	L4-DY22_icomas_icomas_2014-05-27_108bp	M. tuberculosis	4.1.1.3	X-type		ERR234203	Comas et al - natgen 2013 / doi: 10.1038/ng.2744
L2-1027	95bp	L2-1027_icomas_china_2014-08-06_95bp	M. tuberculosis	2.2.1	Beijing	unknown	ERR234098	Comas et al - natgen 2013 / doi: 10.1038/ng.2744
L1-6006-03	108bp	L1-6006-03_icomas_icomas_2014-05-27_108bp	M. tuberculosis	1.2.2	EAI		ERR234191	Comas et al - natgen 2013 / doi: 10.1038/ng.2744
7739-01	301bp	7739-01_lib1207_multi3_2014-11-20_301bp	M. pinnipedii		-		ERS457127	Germany reference collection
L5-2569-02	100bp	L5-2569-02_icomas_icomas_2014-05-27_100bp	M. africanum	5	West-Africa 1		ERR234144	Comas et al - natgen 2013 / doi: 10.1038/ng.2744
L2-N0034	108bp	L2-N0034_icomas_icomas_2014-05-27_108bp	M. tuberculosis	2.1	East-Asian non-Beijing	unknown	ERR234248	Comas et al - natgen 2013 / doi: 10.1038/ng.2744
L4-N0163	108bp	L4-N0163_icomas_icomas_2014-05-27_108bp	M. tuberculosis	4.5	Euro-American		ERR234231	Comas et al - natgen 2013 / doi: 10.1038/ng.2744
L2-GQ1580	112bp	L2-GQ1580_icomas_china_2014-08-06_112bp	M. tuberculosis	2.2.1	Beijing	unknown	ERR234124	Comas et al - natgen 2013 / doi: 10.1038/ng.2744	S450L (tcg/tTg)
1657-03	150bp	1657-03_lib1245_multi2_2014-11-20_150bp	M. tuberculosis	4.2.1	Ural		ERS457256	Germany reference collection
6411-05	150bp	6411-05_lib1235_multi2_2014-11-20_150bp	M. tuberculosis	4.4.1.1	S-type		ERS456926	Germany reference collection
L3-N1022	51bp	L3-N1022_icomas_icomas_2014-05-27_51bp	M. tuberculosis	3	Delhi-CAS		ERR233383	Comas et al - natgen 2013 / doi: 10.1038/ng.2744
10494-01	301bp	10494-01_lib1187_multi3_2014-11-20_301bp	M. africanum	5	West-Africa 1		ERS457875	Germany reference collection
L1-N1006	51bp	L1-N1006_icomas_icomas_2014-05-27_51bp	M. tuberculosis	1.2.2	EAI		ERR233377	Comas et al - natgen 2013 / doi: 10.1038/ng.2744
6810-06	101bp	6810-06_genoscreen_genoscreen_2013-10-31_101bp	M. tuberculosis	4.2.2.1	TUR		ERS457808	Germany reference collection
L6-N0099	108bp	L6-N0099_icomas_icomas_2014-08-06_108bp	M. africanum	6	West-Africa 2		ERR234257	Comas et al - natgen 2013 / doi: 10.1038/ng.2744
L2-GQ254	115bp	L2-GQ254_icomas_china_2014-08-06_115bp	M. tuberculosis	2.2.1	Beijing	unknown	ERR234132	Comas et al - natgen 2013 / doi: 10.1038/ng.2744
L1-10786-02	108bp	L1-10786-02_icomas_icomas_2014-05-27_108bp	M. tuberculosis	1.1.1	EAI		ERR234155	Comas et al - natgen 2013 / doi: 10.1038/ng.2744
L2-GQ-1168	94bp	L2-GQ-1168_icomas_china_2014-08-06_94bp	M. tuberculosis	2.2.1	Beijing	Pacific RD150	ERR234118	Comas et al - natgen 2013 / doi: 10.1038/ng.2744
L4-V440EA	74bp	L4-V440EA_icomas_icomas_2014-05-27_74bp	M. tuberculosis	4.5	Euro-American		ERR234243	Comas et al - natgen 2013 / doi: 10.1038/ng.2744
2253-99	150bp	2253-99_lib1244_multi2_2014-11-20_150bp	M. tuberculosis	4.6.1.1	Uganda		ERS458723	Germany reference collection
L4-N0046	108bp	L4-N0046_icomas_icomas_2014-05-27_108bp	M. tuberculosis	4.3.3	LAM		ERR234251	Comas et al - natgen 2013 / doi: 10.1038/ng.2744
L2-GQ1439	113bp	L2-GQ1439_icomas_china_2014-08-06_113bp	M. tuberculosis	2.2.1	Beijing	unknown	ERR234123	Comas et al - natgen 2013 / doi: 10.1038/ng.2744
L2-GQ1331	93bp	L2-GQ1331_icomas_china_2014-08-06_93bp	M. tuberculosis	2.2.1	Beijing	unknown	ERR234119	Comas et al - natgen 2013 / doi: 10.1038/ng.2744
L4-4783-04	51bp	L4-4783-04_icomas_icomas_2014-05-27_51bp	M. tuberculosis	4.6.2.2	Cameroon		SRR022877	Comas et al - natgen 2013 / doi: 10.1038/ng.2744
1417-02	150bp	1417-02_lib1212_multi2_2014-11-20_150bp	M. tuberculosis	4.6.2.2	Cameroon		ERS456820	Germany reference collection
L3-K49	51bp	L3-K49_icomas_icomas_2014-05-27_51bp	M. tuberculosis	3.1.1	Delhi-CAS		SRR006917	Comas et al - natgen 2013 / doi: 10.1038/ng.2744
L5-3494-04	100bp	L5-3494-04_icomas_icomas_2014-05-27_100bp	M. africanum	5	West-Africa 1		ERR234146	Comas et al - natgen 2013 / doi: 10.1038/ng.2744
L1-N1004	51bp	L1-N1004_icomas_icomas_2014-05-27_51bp	M. tuberculosis	1.1.3	EAI		ERR233376	Comas et al - natgen 2013 / doi: 10.1038/ng.2744
L4-N0107	108bp	L4-N0107_icomas_icomas_2014-08-06_108bp	M. tuberculosis	4.1.2.1	Haarlem		ERR234259	Comas et al - natgen 2013 / doi: 10.1038/ng.2744
L4-N0103	108bp	L4-N0103_icomas_icomas_2014-08-06_108bp	M. tuberculosis	4.3.3	LAM		ERR234258	Comas et al - natgen 2013 / doi: 10.1038/ng.2744
L2-V119BJ	98bp	L2-V119BJ_icomas_icomas_2014-05-27_98bp	M. tuberculosis	2.2.1	Beijing	unknown	ERR234193	Comas et al - natgen 2013 / doi: 10.1038/ng.2744
L4-DY167	108bp	L4-DY167_icomas_icomas_2014-05-27_108bp	M. tuberculosis	4.6.2.2	Cameroon		ERR234200	Comas et al - natgen 2013 / doi: 10.1038/ng.2744
5434-02	301bp	5434-02_lib1185_multi3_2014-11-20_301bp	M. africanum	5	West-Africa 1		ERS458153	Germany reference collection
L1-BTBS280	51bp	L1-BTBS280_icomas_icomas_2014-05-27_51bp	M. tuberculosis	1.1.2	EAI		ERR233351	Comas et al - natgen 2013 / doi: 10.1038/ng.2744
L2-N0002	108bp	L2-N0002_icomas_icomas_2014-05-27_108bp	M. tuberculosis	2.2.1	Beijing	unknown	ERR234245	Comas et al - natgen 2013 / doi: 10.1038/ng.2744
L6-N0115	108bp	L6-N0115_icomas_icomas_2014-08-06_108bp	M. africanum	6	West-Africa 2		ERR234261	Comas et al - natgen 2013 / doi: 10.1038/ng.2744
L2-GQ859	114bp	L2-GQ859_icomas_china_2014-08-06_114bp	M. tuberculosis	2.2.1.1	Beijing	Pacific RD150	ERR234140	Comas et al - natgen 2013 / doi: 10.1038/ng.2744
L1-950545	51bp	L1-950545_icomas_icomas_2014-05-27_51bp	M. tuberculosis	1.1.1	EAI		SRR022875	Comas et al - natgen 2013 / doi: 10.1038/ng.2744
L2-GQ1605	94bp	L2-GQ1605_icomas_china_2014-08-06_94bp	M. tuberculosis	2.2.1	Beijing	unknown	ERR234126	Comas et al - natgen 2013 / doi: 10.1038/ng.2744
L4-MT0001	50bp	L4-MT0001_icomas_icomas_2014-08-06_50bp	M. tuberculosis	4.1.1.2	X-type		SRR057510	Comas et al - natgen 2013 / doi: 10.1038/ng.2744
L2-N0094	108bp	L2-N0094_icomas_icomas_2014-05-27_108bp	M. tuberculosis	2.2.1.1	Beijing	Pacific RD150	ERR234256	Comas et al - natgen 2013 / doi: 10.1038/ng.2744
L6-N0060	51bp	L6-N0060_icomas_icomas_2014-05-27_51bp	M. africanum	6	West-Africa 2		ERR233362	Comas et al - natgen 2013 / doi: 10.1038/ng.2744
L2-N0151	108bp	L2-N0151_icomas_icomas_2014-08-06_108bp	M. tuberculosis	2.2.1	Beijing	unknown	ERR234270	Comas et al - natgen 2013 / doi: 10.1038/ng.2744
L4-N0149	108bp	L4-N0149_icomas_icomas_2014-05-27_108bp	M. tuberculosis	4.8	mainly T		ERR234230	Comas et al - natgen 2013 / doi: 10.1038/ng.2744
L2-N0005	108bp	L2-N0005_icomas_icomas_2014-05-27_108bp	M. tuberculosis	2.2.1	Beijing	unknown	ERR234247	Comas et al - natgen 2013 / doi: 10.1038/ng.2744
L1-11051-03	108bp	L1-11051-03_icomas_icomas_2014-05-27_108bp	M. tuberculosis	1.1.1	EAI		ERR234156	Comas et al - natgen 2013 / doi: 10.1038/ng.2744
5468-02	150bp	5468-02_lib1191_multi2_2014-11-20_150bp	M. africanum	6	West-Africa 2		ERS458437	Germany reference collection
L4-N1052	51bp	L4-N1052_icomas_icomas_2014-05-27_51bp	M. tuberculosis	4.8	mainly T		ERR233389	Comas et al - natgen 2013 / doi: 10.1038/ng.2744
L2-GQ-1438	95bp	L2-GQ-1438_icomas_china_2014-08-06_95bp	M. tuberculosis	2.2.1	Beijing	Pacific RD150	ERR234122	Comas et al - natgen 2013 / doi: 10.1038/ng.2744
1204-06	101bp	1204-06_genoscreen_genoscreen_2013-10-31_101bp	M. tuberculosis	4.2.2.1	TUR		ERS458501	Germany reference collection
L1-N72	71bp	L1-N72_icomas_icomas_2014-05-27_71bp	M. tuberculosis	1.1.2	EAI		ERR234236	Comas et al - natgen 2013 / doi: 10.1038/ng.2744
L6-N0092	108bp	L6-N0092_icomas_icomas_2014-05-27_108bp	M. africanum	6	West-Africa 2		ERR234255	Comas et al - natgen 2013 / doi: 10.1038/ng.2744
7936-01	150bp	7936-01_lib1216_multi2_2014-11-21_150bp	M. tuberculosis	3	Delhi-CAS		ERS457994	Germany reference collection
L4-N0146	108bp	L4-N0146_icomas_icomas_2014-08-06_108bp	M. tuberculosis	4.3.4.2	LAM		ERR234267	Comas et al - natgen 2013 / doi: 10.1038/ng.2744
L4-V367IO	98bp	L4-V367IO_icomas_icomas_2014-05-27_98bp	M. tuberculosis	4.4.2	Euro-American		ERR234183	Comas et al - natgen 2013 / doi: 10.1038/ng.2744
L4-MT0005	50bp	L4-MT0005_icomas_icomas_2014-08-06_50bp	M. tuberculosis	4.1.1.2	X-type		SRR057659	Comas et al - natgen 2013 / doi: 10.1038/ng.2744
L3-N0056	108bp	L3-N0056_icomas_icomas_2014-05-27_108bp	M. tuberculosis	3	Delhi-CAS		ERR234219	Comas et al - natgen 2013 / doi: 10.1038/ng.2744
L2-1695	51bp	L2-1695_icomas_icomas_2014-05-27_51bp	M. tuberculosis	2.2.1	Beijing	unknown	SRR022870	Comas et al - natgen 2013 / doi: 10.1038/ng.2744
L2-N0017	51bp	L2-N0017_icomas_icomas_2014-05-27_51bp	M. tuberculosis	2.2.2	Beijing	Ancestral 1	ERR233359	Comas et al - natgen 2013 / doi: 10.1038/ng.2744
L3-6570-05	108bp	L3-6570-05_icomas_icomas_2014-05-27_108bp	M. tuberculosis	3.1.2.1	Delhi-CAS		ERR234192	Comas et al - natgen 2013 / doi: 10.1038/ng.2744
L2-1864	93bp	L2-1864_icomas_china_2014-08-06_93bp	M. tuberculosis	2.2.1	Beijing	Asian/Africa 2	ERR234102	Comas et al - natgen 2013 / doi: 10.1038/ng.2744
3256-02	301bp	3256-02_lib2863_miseq_r0117_301bp	M. tuberculosis	2.2.1	Beijing	Central Asia outbreak	ERS458042	Germany reference collection	H445D (cac/Gac)
L2-N0130	108bp	L2-N0130_icomas_icomas_2014-08-06_108bp	M. tuberculosis	2.2.1.2	Beijing	Asian/Africa 2	ERR234263	Comas et al - natgen 2013 / doi: 10.1038/ng.2744
L1-GT281	108bp	L1-GT281_icomas_icomas_2014-05-27_108bp	M. tuberculosis	1.1.1.1	EAI		ERR234207	Comas et al - natgen 2013 / doi: 10.1038/ng.2744
5390-02	150bp	5390-02_lib1213_multi2_2014-11-20_150bp	M. tuberculosis	4.6.2.2	Cameroon		ERS458534	Germany reference collection
L1-T17	51bp	L1-T17_icomas_icomas_2014-05-27_51bp	M. tuberculosis	1.2.1	EAI Manila		SRR017356	Comas et al - natgen 2013 / doi: 10.1038/ng.2744
8870-03	150bp	8870-03_lib1232_multi2_2014-11-20_150bp	M. tuberculosis	4.5	Euro-American		ERS458481	Germany reference collection
L7-BTBS746	51bp	L7-BTBS746_icomas_icomas_2014-05-27_51bp	M. tuberculosis	7	Ethiopia		ERR233355	Comas et al - natgen 2013 / doi: 10.1038/ng.2744
L3-8584-05	108bp	L3-8584-05_icomas_icomas_2014-05-27_108bp	M. tuberculosis	3	Delhi-CAS		ERR234196	Comas et al - natgen 2013 / doi: 10.1038/ng.2744
L3-N1014	51bp	L3-N1014_icomas_icomas_2014-05-27_51bp	M. tuberculosis	3	Delhi-CAS		ERR233381	Comas et al - natgen 2013 / doi: 10.1038/ng.2744	H445G (cac/GGc)
L1-7459-02	108bp	L1-7459-02_icomas_icomas_2014-05-27_108bp	M. tuberculosis	1.1.1	EAI		ERR234194	Comas et al - natgen 2013 / doi: 10.1038/ng.2744
L5-DY26	108bp	L5-DY26_icomas_icomas_2014-05-27_108bp	M. africanum	5	West-Africa 1		ERR234204	Comas et al - natgen 2013 / doi: 10.1038/ng.2744
L4-1550-08	108bp	L4-1550-08_icomas_icomas_2014-05-27_108bp	M. tuberculosis	4.3.4.2.1	LAM		ERR234161	Comas et al - natgen 2013 / doi: 10.1038/ng.2744
L4-N0126	108bp	L4-N0126_icomas_icomas_2014-05-27_108bp	M. tuberculosis	4.1.2.1	Haarlem		ERR234222	Comas et al - natgen 2013 / doi: 10.1038/ng.2744
L2-rus14	54bp	L2-rus14_icomas_icomas_2014-05-27_54bp	M. tuberculosis	2.2.1	Beijing	Europe/Russian W148 Outbreak	ERR015614	Comas et al - natgen 2013 / doi: 10.1038/ng.2744	S450L (tcg/tTg)
L4-V173IO	98bp	L4-V173IO_icomas_icomas_2014-05-27_98bp	M. tuberculosis	4.1.2.1	Haarlem		ERR234170	Comas et al - natgen 2013 / doi: 10.1038/ng.2744
L4-N1008	51bp	L4-N1008_icomas_icomas_2014-05-27_51bp	M. tuberculosis	4.1.2.1	Haarlem		ERR233379	Comas et al - natgen 2013 / doi: 10.1038/ng.2744
L4-N0143	108bp	L4-N0143_icomas_icomas_2014-05-27_108bp	M. tuberculosis	4.7	mainly T		ERR234228	Comas et al - natgen 2013 / doi: 10.1038/ng.2744
L1-N0127	108bp	L1-N0127_icomas_icomas_2014-08-06_108bp	M. tuberculosis	1.2.1	EAI Manila		ERR234262	Comas et al - natgen 2013 / doi: 10.1038/ng.2744
9564-00	150bp	9564-00_lib1196_multi2_2014-11-20_150bp	M. bovis	BOV	M. bovis		ERS458103	Germany reference collection
L4-CDC1551E	76bp	L4-CDC1551E_icomas_icomas_2014-08-06_76bp	M. tuberculosis	4.1.1.3	X-type		SRR026446	Comas et al - natgen 2013 / doi: 10.1038/ng.2744
2176-99	150bp	2176-99_lib1242_multi2_2014-11-20_150bp	M. tuberculosis	4.6.1.1	Uganda		ERS458138	Germany reference collection
L3-BTBH273	51bp	L3-BTBH273_icomas_icomas_2014-05-27_51bp	M. tuberculosis	3	Delhi-CAS		ERR233347	Comas et al - natgen 2013 / doi: 10.1038/ng.2744
L2-759	94bp	L2-759_icomas_china_2014-08-06_94bp	M. tuberculosis	2.2.1	Beijing	Asian/Africa 1	ERR234110	Comas et al - natgen 2013 / doi: 10.1038/ng.2744
L4-DY131	108bp	L4-DY131_icomas_icomas_2014-05-27_108bp	M. tuberculosis	4.1	Euro-American		ERR234198	Comas et al - natgen 2013 / doi: 10.1038/ng.2744
L3-N1007	51bp	L3-N1007_icomas_icomas_2014-05-27_51bp	M. tuberculosis	3	Delhi-CAS		ERR233378	Comas et al - natgen 2013 / doi: 10.1038/ng.2744
L1-BTBS493	51bp	L1-BTBS493_icomas_icomas_2014-05-27_51bp	M. tuberculosis	1.2.2	EAI		ERR233353	Comas et al - natgen 2013 / doi: 10.1038/ng.2744
8753-00	301bp	8753-00_lib1204_multi3_2014-11-20_301bp	M. microti		-		ERS457110	Germany reference collection
L3-N04	71bp	L3-N04_icomas_icomas_2014-05-27_71bp	M. tuberculosis	3	Delhi-CAS		ERR234232	Comas et al - natgen 2013 / doi: 10.1038/ng.2744
L5-5536-04	100bp	L5-5536-04_icomas_icomas_2014-05-27_100bp	M. africanum	5	West-Africa 1		ERR234149	Comas et al - natgen 2013 / doi: 10.1038/ng.2744
L4-N0125	51bp	L4-N0125_icomas_icomas_2014-05-27_51bp	M. tuberculosis	4.8	mainly T		ERR233369	Comas et al - natgen 2013 / doi: 10.1038/ng.2744
L5-5333-04	100bp	L5-5333-04_icomas_icomas_2014-05-27_100bp	M. africanum	5	West-Africa 1		ERR234147	Comas et al - natgen 2013 / doi: 10.1038/ng.2744
L4-BTBS458	51bp	L4-BTBS458_icomas_icomas_2014-05-27_51bp	M. tuberculosis	4.1.2.1	Haarlem		ERR233352	Comas et al - natgen 2013 / doi: 10.1038/ng.2744
4412-04	150bp	4412-04_lib1248_multi2_2014-11-20_150bp	M. tuberculosis	4.1.1.3	X-type		ERS457838	Germany reference collection
L2-GQ762	99bp	L2-GQ762_icomas_china_2014-08-06_99bp	M. tuberculosis	2.2.1	Beijing	Ancestral 2	ERR234138	Comas et al - natgen 2013 / doi: 10.1038/ng.2744
4258-00	301bp	4258-00_lib1193_multi3_2014-11-20_301bp	M. bovis	BOV	M. bovis		ERS457842	Germany reference collection
L2-V374BJ	74bp	L2-V374BJ_icomas_icomas_2014-05-27_74bp	M. tuberculosis	2.2.1.1	Beijing	Pacific RD150	ERR234242	Comas et al - natgen 2013 / doi: 10.1038/ng.2744
L6-N0089	51bp	L6-N0089_icomas_icomas_2014-05-27_51bp	M. africanum	6	West-Africa 2		ERR233366	Comas et al - natgen 2013 / doi: 10.1038/ng.2744
L2-N0008	51bp	L2-N0008_icomas_icomas_2014-05-27_51bp	M. tuberculosis	2.2.1	Beijing	unknown	ERR233357	Comas et al - natgen 2013 / doi: 10.1038/ng.2744
L2-GQ-1972	92bp	L2-GQ-1972_icomas_china_2014-08-06_92bp	M. tuberculosis	2.2.1	Beijing	unknown	ERR234129	Comas et al - natgen 2013 / doi: 10.1038/ng.2744
9679-00	151bp	9679-00_lib9172_nextseq_n0127_151bp	M. tuberculosis	4.9	H37Rv-like		ERS457299	Germany reference collection
L2-N0051	108bp	L2-N0051_icomas_icomas_2014-05-27_108bp	M. tuberculosis	2.1	East-Asian non-Beijing	unknown	ERR234252	Comas et al - natgen 2013 / doi: 10.1038/ng.2744
L4-X581	76bp	L4-X581_icomas_icomas_2014-08-06_76bp	M. tuberculosis	4.1.1.3	X-type		SRR023480	Comas et al - natgen 2013 / doi: 10.1038/ng.2744
L1-12778-03	108bp	L1-12778-03_icomas_icomas_2014-05-27_108bp	M. tuberculosis	1.1.1.1	EAI		ERR234157	Comas et al - natgen 2013 / doi: 10.1038/ng.2744
L4-2307-99	108bp	L4-2307-99_icomas_icomas_2014-05-27_108bp	M. tuberculosis	4.6.1.1	Uganda		ERR234173	Comas et al - natgen 2013 / doi: 10.1038/ng.2744
L7-BTBH935	51bp	L7-BTBH935_icomas_icomas_2014-05-27_51bp	M. tuberculosis	7	Ethiopia		ERR233349	Comas et al - natgen 2013 / doi: 10.1038/ng.2744
L3-N1024	51bp	L3-N1024_icomas_icomas_2014-05-27_51bp	M. tuberculosis	3	Delhi-CAS		ERR233384	Comas et al - natgen 2013 / doi: 10.1038/ng.2744
2318-06	150bp	2318-06_lib1234_multi2_2014-11-20_150bp	M. tuberculosis	4.4.1.1	S-type		ERS457452	Germany reference collection
L6-N0091	108bp	L6-N0091_icomas_icomas_2014-05-27_108bp	M. africanum	6	West-Africa 2		ERR234254	Comas et al - natgen 2013 / doi: 10.1038/ng.2744
10517-01	301bp	10517-01_lib1190_multi3_2014-11-20_301bp	M. africanum	6	West-Africa 2		ERS457971	Germany reference collection
10514-01	301bp	10514-01_lib1189_multi3_2014-11-21_301bp	M. africanum	6	West-Africa 2		ERS457759	Germany reference collection
L2-GQ1597	94bp	L2-GQ1597_icomas_china_2014-08-06_94bp	M. tuberculosis	2.2.1	Beijing	unknown	ERR234125	Comas et al - natgen 2013 / doi: 10.1038/ng.2744
L1-N1009	51bp	L1-N1009_icomas_icomas_2014-05-27_51bp	M. tuberculosis	1.2.2	EAI		ERR233380	Comas et al - natgen 2013 / doi: 10.1038/ng.2744
2570-02	150bp	2570-02_lib1223_multi2_2014-11-20_150bp	M. tuberculosis	4.1	Euro-American		ERS458071	Germany reference collection
L6-Aantelo	54bp	L6-Aantelo_icomas_icomas_2014-08-06_54bp	M. orygis	BOV	M. bovis		ERR015582	Comas et al - natgen 2013 / doi: 10.1038/ng.2744
12591-02	150bp	12591-02_lib1231_multi2_2014-11-20_150bp	M. tuberculosis	4.5	Euro-American		ERS457943	Germany reference collection
L2-GQ10-3	95bp	L2-GQ10-3_icomas_china_2014-08-06_95bp	M. tuberculosis	2.2.1	Beijing	unknown	ERR234115	Comas et al - natgen 2013 / doi: 10.1038/ng.2744	S450L (tcg/tTg)
12594-02	150bp	12594-02_lib1208_multi2_2014-11-20_150bp	M. tuberculosis	2.2.1	Beijing	Central Asia	ERS456857	Germany reference collection
L2-N0044	108bp	L2-N0044_icomas_icomas_2014-05-27_108bp	M. tuberculosis	2.2.1	Beijing	unknown	ERR234250	Comas et al - natgen 2013 / doi: 10.1038/ng.2744
L5-DY21	108bp	L5-DY21_icomas_icomas_2014-05-27_108bp	M. africanum	5	West-Africa 1		ERR234113	Comas et al - natgen 2013 / doi: 10.1038/ng.2744
L2-T85	51bp	L2-T85_icomas_icomas_2014-05-27_51bp	M. tuberculosis	2.2.1	Beijing	unknown	SRR014814	Comas et al - natgen 2013 / doi: 10.1038/ng.2744
L1-N0182	51bp	L1-N0182_icomas_icomas_2014-05-27_51bp	M. tuberculosis	1.1.2	EAI		ERR233372	Comas et al - natgen 2013 / doi: 10.1038/ng.2744
L3-rus15	54bp	L3-rus15_icomas_icomas_2014-05-27_54bp	M. tuberculosis	3.1.1	Delhi-CAS		ERX005980	Comas et al - natgen 2013 / doi: 10.1038/ng.2744
2637-02	150bp	2637-02_lib1215_multi2_2014-11-20_150bp	M. tuberculosis	3	Delhi-CAS		ERS457479	Germany reference collection
L2-GQ73	115bp	L2-GQ73_icomas_china_2014-08-06_115bp	M. tuberculosis	2.2.1	Beijing	unknown	ERR234136	Comas et al - natgen 2013 / doi: 10.1038/ng.2744
L4-V639EA	74bp	L4-V639EA_icomas_icomas_2014-05-27_74bp	M. tuberculosis	4.5	Euro-American		ERR234244	Comas et al - natgen 2013 / doi: 10.1038/ng.2744
L2-N1037	51bp	L2-N1037_icomas_icomas_2014-05-27_51bp	M. tuberculosis	2.2.1	Beijing	Asian/Africa 2	ERR233386	Comas et al - natgen 2013 / doi: 10.1038/ng.2744
L2-N0050	51bp	L2-N0050_icomas_icomas_2014-05-27_51bp	M. tuberculosis	2.2.1.1	Beijing	Pacific RD150	ERR233361	Comas et al - natgen 2013 / doi: 10.1038/ng.2744
L6-8236-02	100bp	L6-8236-02_icomas_icomas_2014-05-27_100bp	M. africanum	6	West-Africa 2		ERR234150	Comas et al - natgen 2013 / doi: 10.1038/ng.2744
7540-01	301bp	7540-01_lib1195_multi3_2014-11-20_301bp	M. bovis	BOV	M. bovis		ERS458073	Germany reference collection
L2-N0039	76bp	L2-N0039_icomas_icomas_2014-05-27_76bp	M. tuberculosis	2.1	East-Asian non-Beijing	unknown	ERR234216	Comas et al - natgen 2013 / doi: 10.1038/ng.2744
4850-03	150bp	4850-03_lib1219_multi2_2014-11-20_150bp	M. tuberculosis	1.1.2	EAI		ERS457018	Germany reference collection
L4-N0185	51bp	L4-N0185_icomas_icomas_2014-05-27_51bp	M. tuberculosis	4.8	mainly T		ERR233373	Comas et al - natgen 2013 / doi: 10.1038/ng.2744
L2-N0158	108bp	L2-N0158_icomas_icomas_2014-05-27_108bp	M. tuberculosis	2.2.1	Beijing	unknown	ERR234271	Comas et al - natgen 2013 / doi: 10.1038/ng.2744
L2-GQ74-3	95bp	L2-GQ74-3_icomas_china_2014-08-06_95bp	M. tuberculosis	2.2.1	Beijing	unknown	ERR234137	Comas et al - natgen 2013 / doi: 10.1038/ng.2744	H445L (cac/cTc)
L4-GM1503	51bp	L4-GM1503_icomas_icomas_2014-05-27_51bp	M. tuberculosis	4.3.4.2	LAM		SRR029156	Comas et al - natgen 2013 / doi: 10.1038/ng.2744
L2-N0128	51bp	L2-N0128_icomas_icomas_2014-05-27_51bp	M. tuberculosis	2.2.1	Beijing	unknown	ERR233370	Comas et al - natgen 2013 / doi: 10.1038/ng.2744
L4-N0120	108bp	L4-N0120_icomas_icomas_2014-05-27_108bp	M. tuberculosis	4.8	mainly T		ERR234221	Comas et al - natgen 2013 / doi: 10.1038/ng.2744
L1-N0203	51bp	L1-N0203_icomas_icomas_2014-05-27_51bp	M. tuberculosis	1.1.2	EAI		ERR233374	Comas et al - natgen 2013 / doi: 10.1038/ng.2744
L3-1629-08	108bp	L3-1629-08_icomas_icomas_2014-05-27_108bp	M. tuberculosis	3.1.1	Delhi-CAS		ERR234167	Comas et al - natgen 2013 / doi: 10.1038/ng.2744
L6-5336-04	100bp	L6-5336-04_icomas_icomas_2014-05-27_100bp	M. africanum	6	West-Africa 2		ERR234148	Comas et al - natgen 2013 / doi: 10.1038/ng.2744
1473-02	150bp	1473-02_lib1184_multi2_2014-11-21_150bp	M. africanum	5	West-Africa 1		ERS458097	Germany reference collection
L1-N0062	51bp	L1-N0062_icomas_icomas_2014-05-27_51bp	M. tuberculosis	1.1.1	EAI		ERR233363	Comas et al - natgen 2013 / doi: 10.1038/ng.2744
L4-erdman	51bp	L4-erdman_icomas_icomas_2014-08-06_51bp	M. tuberculosis	4.1.2.1	Haarlem		SRR017677	Comas et al - natgen 2013 / doi: 10.1038/ng.2744
L2-1336	92bp	L2-1336_icomas_china_2014-08-06_92bp	M. tuberculosis	2.2.1	Beijing	Asian/Africa 2	ERR234100	Comas et al - natgen 2013 / doi: 10.1038/ng.2744
1934-03	251bp	1934-03_lib323_multi2_2014-11-20_251bp	M. tuberculosis	2.2.1	Beijing	unknown	ERS457731	Germany reference collection
L4-5492-04	100bp	L4-5492-04_icomas_icomas_2014-05-27_100bp	M. tuberculosis	4.6.2.2	Cameroon		ERR234187	Comas et al - natgen 2013 / doi: 10.1038/ng.2744
5400-02	150bp	5400-02_lib1214_multi2_2014-11-20_150bp	M. tuberculosis	4.6.2.2	Cameroon		ERS456965	Germany reference collection
L2-72	95bp	L2-72_icomas_china_2014-08-06_95bp	M. tuberculosis	2.2.1	Beijing	unknown	ERR234108	Comas et al - natgen 2013 / doi: 10.1038/ng.2744
L1-N70	71bp	L1-N70_icomas_icomas_2014-05-27_71bp	M. tuberculosis	1.1.2	EAI		ERR234235	Comas et al - natgen 2013 / doi: 10.1038/ng.2744
L7-BTBH1012	51bp	L7-BTBH1012_icomas_icomas_2014-05-27_51bp	M. tuberculosis	7	Ethiopia		ERR233346	Comas et al - natgen 2013 / doi: 10.1038/ng.2744
L1-N0067	51bp	L1-N0067_icomas_icomas_2014-05-27_51bp	M. tuberculosis	1.2.2	EAI		ERR233356	Comas et al - natgen 2013 / doi: 10.1038/ng.2744
L1-N0014	108bp	L1-N0014_icomas_icomas_2014-05-27_108bp	M. tuberculosis	1.2.1	EAI Manila		ERR234214	Comas et al - natgen 2013 / doi: 10.1038/ng.2744
L2-GQ1164	113bp	L2-GQ1164_icomas_china_2014-08-06_113bp	M. tuberculosis	2.2.1	Beijing	unknown	ERR234116	Comas et al - natgen 2013 / doi: 10.1038/ng.2744
L4-X632	76bp	L4-X632_icomas_icomas_2014-08-06_76bp	M. tuberculosis	4.3.4.2	LAM		SRR023455	Comas et al - natgen 2013 / doi: 10.1038/ng.2744
L3-1180C	108bp	L3-1180C_icomas_icomas_2014-05-27_108bp	M. tuberculosis	3	Delhi-CAS		ERR234099	Comas et al - natgen 2013 / doi: 10.1038/ng.2744
L6-N0090	51bp	L6-N0090_icomas_icomas_2014-05-27_51bp	M. africanum	6	West-Africa 2		ERR233367	Comas et al - natgen 2013 / doi: 10.1038/ng.2744
L4-V293EA	98bp	L4-V293EA_icomas_icomas_2014-05-27_98bp	M. tuberculosis	4.8	mainly T		ERR234180	Comas et al - natgen 2013 / doi: 10.1038/ng.2744
L2-GT649	108bp	L2-GT649_icomas_icomas_2014-05-27_108bp	M. tuberculosis	2.2.2	Beijing	Ancestral 1	ERR234211	Comas et al - natgen 2013 / doi: 10.1038/ng.2744
1479-99	301bp	1479-99_lib1205_multi3_2014-11-20_301bp	M. microti		-		ERS457770	Germany reference collection
L3-4497-06	108bp	L3-4497-06_icomas_icomas_2014-05-27_108bp	M. tuberculosis	3	Delhi-CAS		ERR234181	Comas et al - natgen 2013 / doi: 10.1038/ng.2744
L1-N0065	51bp	L1-N0065_icomas_icomas_2014-05-27_51bp	M. tuberculosis	1.2.2	EAI		ERR233364	Comas et al - natgen 2013 / doi: 10.1038/ng.2744
L7-BTBS610	51bp	L7-BTBS610_icomas_icomas_2014-05-27_51bp	M. tuberculosis	7	Ethiopia		ERR233354	Comas et al - natgen 2013 / doi: 10.1038/ng.2744
L2-GQ229	119bp	L2-GQ229_icomas_china_2014-08-06_119bp	M. tuberculosis	2.2.1	Beijing	unknown	ERR234131	Comas et al - natgen 2013 / doi: 10.1038/ng.2744
L3-5806-05	100bp	L3-5806-05_icomas_icomas_2014-05-27_100bp	M. tuberculosis	3	Delhi-CAS		ERR234188	Comas et al - natgen 2013 / doi: 10.1038/ng.2744
L5-10010-03	108bp	L5-10010-03_icomas_icomas_2014-05-27_108bp	M. africanum	5	West-Africa 1		ERR234097	Comas et al - natgen 2013 / doi: 10.1038/ng.2744
L2-GT333	108bp	L2-GT333_icomas_icomas_2014-05-27_108bp	M. tuberculosis	2.2.1	Beijing	unknown	ERR234208	Comas et al - natgen 2013 / doi: 10.1038/ng.2744
L3-N1040	51bp	L3-N1040_icomas_icomas_2014-05-27_51bp	M. tuberculosis	3	Delhi-CAS		ERR233387	Comas et al - natgen 2013 / doi: 10.1038/ng.2744
L2-GQ-1343	92bp	L2-GQ-1343_icomas_china_2014-08-06_92bp	M. tuberculosis	2.2.1.1	Beijing	Pacific RD150	ERR234121	Comas et al - natgen 2013 / doi: 10.1038/ng.2744
L1-N0134	108bp	L1-N0134_icomas_icomas_2014-08-06_108bp	M. tuberculosis	1.2.1	EAI Manila		ERR234264	Comas et al - natgen 2013 / doi: 10.1038/ng.2744
L4-K37	51bp	L4-K37_icomas_icomas_2014-05-27_51bp	M. tuberculosis	4.6.1.1	Uganda		SRR006918	Comas et al - natgen 2013 / doi: 10.1038/ng.2744
L3-910079	51bp	L3-910079_icomas_icomas_2014-05-27_51bp	M. tuberculosis	3	Delhi-CAS		SRR022874	Comas et al - natgen 2013 / doi: 10.1038/ng.2744
L3-855B	108bp	L3-855B_icomas_icomas_2014-05-27_108bp	M. tuberculosis	3	Delhi-CAS		ERR234111	Comas et al - natgen 2013 / doi: 10.1038/ng.2744	D435F (gac/TTc)
L5-5444-04	51bp	L5-5444-04_icomas_icomas_2014-05-27_51bp	M. africanum	5	West-Africa 1		SRR022879	Comas et al - natgen 2013 / doi: 10.1038/ng.2744
L1-N0141	108bp	L1-N0141_icomas_icomas_2014-08-06_108bp	M. tuberculosis	1.2.1	EAI Manila		ERR234266	Comas et al - natgen 2013 / doi: 10.1038/ng.2744
L1-N73	100bp	L1-N73_icomas_icomas_2014-05-27_100bp	M. tuberculosis	1.1.2	EAI		ERR234237	Comas et al - natgen 2013 / doi: 10.1038/ng.2744
L3-N0197	108bp	L3-N0197_icomas_icomas_2014-05-27_108bp	M. tuberculosis	3	Delhi-CAS		ERR234273	Comas et al - natgen 2013 / doi: 10.1038/ng.2744
L2-N1001	51bp	L2-N1001_icomas_icomas_2014-05-27_51bp	M. tuberculosis	2.2.1	Beijing	unknown	ERR233375	Comas et al - natgen 2013 / doi: 10.1038/ng.2744
L6-5415-04	108bp	L6-5415-04_icomas_icomas_2014-05-27_108bp	M. africanum	6	West-Africa 2		ERR234106	Comas et al - natgen 2013 / doi: 10.1038/ng.2744
L1-K67	51bp	L1-K67_icomas_icomas_2014-05-27_51bp	M. tuberculosis	1.1.2	EAI		SRR006919	Comas et al - natgen 2013 / doi: 10.1038/ng.2744
10264-03	150bp	10264-03_lib1236_multi2_2014-11-20_150bp	M. tuberculosis	4.2.2.1	TUR		ERS457973	Germany reference collection
L4-N0142	108bp	L4-N0142_icomas_icomas_2014-05-27_108bp	M. tuberculosis	4.1.1.3	X-type		ERR234227	Comas et al - natgen 2013 / doi: 10.1038/ng.2744
L1-1571-99	108bp	L1-1571-99_icomas_icomas_2014-05-27_108bp	M. tuberculosis	1.2.2	EAI		ERR234164	Comas et al - natgen 2013 / doi: 10.1038/ng.2744
9550-00	301bp	9550-00_lib1192_multi3_2014-11-21_301bp	M. africanum	6	West-Africa 2		ERS457537	Germany reference collection
L2-GQ-1165	94bp	L2-GQ-1165_icomas_china_2014-08-06_94bp	M. tuberculosis	2.2.1	Beijing	unknown	ERR234117	Comas et al - natgen 2013 / doi: 10.1038/ng.2744
L3-1590-08	108bp	L3-1590-08_icomas_icomas_2014-05-27_108bp	M. tuberculosis	3.1.1	Delhi-CAS		ERR234166	Comas et al - natgen 2013 / doi: 10.1038/ng.2744
L5-11821-03	51bp	L5-11821-03_icomas_icomas_2014-05-27_51bp	M. africanum	5	West-Africa 1		SRR022878	Comas et al - natgen 2013 / doi: 10.1038/ng.2744
L4-N0136	108bp	L4-N0136_icomas_icomas_2014-08-06_108bp	M. tuberculosis	4.3.3	LAM		ERR234265	Comas et al - natgen 2013 / doi: 10.1038/ng.2744
416-01	150bp	416-01_lib1203_multi2_2014-11-20_150bp	M. microti		-		ERS458751	Germany reference collection
L4-N1015	51bp	L4-N1015_icomas_icomas_2014-05-27_51bp	M. tuberculosis	4.4.1.2	Euro-American		ERR233382	Comas et al - natgen 2013 / doi: 10.1038/ng.2744
L4-V355EA	98bp	L4-V355EA_icomas_icomas_2014-05-27_98bp	M. tuberculosis	4.4.2	Euro-American		ERR234152	Comas et al - natgen 2013 / doi: 10.1038/ng.2744
L3-751B	108bp	L3-751B_icomas_icomas_2014-05-27_108bp	M. tuberculosis	3	Delhi-CAS		ERR234109	Comas et al - natgen 2013 / doi: 10.1038/ng.2744
2336-02	150bp	2336-02_lib1224_multi2_2014-11-21_150bp	M. tuberculosis	4.1.2.1	Haarlem		ERS457505	Germany reference collection
10469-01	150bp	10469-01_lib1221_multi2_2014-11-21_150bp	M. tuberculosis	4.1	Euro-American		ERS458045	Germany reference collection	D435Y (gac/Tac)
947-01	150bp	947-01_lib1220_multi2_2014-11-21_150bp	M. tuberculosis	1.1.3	EAI		ERS457652	Germany reference collection
L1-4683-03	108bp	L1-4683-03_icomas_icomas_2014-05-27_108bp	M. tuberculosis	1.1.2	EAI		ERR234182	Comas et al - natgen 2013 / doi: 10.1038/ng.2744
9577-99	301bp	9577-99_lib1202_multi3_2014-11-20_301bp	M. caprae	BOV	M. bovis		ERS457535	Germany reference collection
L2-N0041	108bp	L2-N0041_icomas_icomas_2014-05-27_108bp	M. tuberculosis	2.2.1.1	Beijing	Pacific RD150	ERR234249	Comas et al - natgen 2013 / doi: 10.1038/ng.2744
6119-09	301bp	6119-09_lib2122_miseq_r0109_301bp	M. tuberculosis	4.2.2.1	TUR		ERS716013	Germany reference collection	S450L (tcg/tTg)
L2-861	95bp	L2-861_icomas_china_2014-08-06_95bp	M. tuberculosis	2.2.1	Beijing	unknown	ERR234112	Comas et al - natgen 2013 / doi: 10.1038/ng.2744
L2-GQ1335	93bp	L2-GQ1335_icomas_china_2014-08-06_93bp	M. tuberculosis	2.2.1	Beijing	unknown	ERR234120	Comas et al - natgen 2013 / doi: 10.1038/ng.2744
4130-02	301bp	4130-02_lib1225_multi3_2014-11-20_301bp	M. tuberculosis	4.1.2.1	Haarlem		ERS457383	Germany reference collection
L5-DY135	108bp	L5-DY135_icomas_icomas_2014-05-27_108bp	M. africanum	5	West-Africa 1		ERR234199	Comas et al - natgen 2013 / doi: 10.1038/ng.2744
8986-99	150bp	8986-99_lib1201_multi2_2014-11-20_150bp	M. caprae	BOV	M. bovis		ERS458110	Germany reference collection
10459-03	150bp	10459-03_lib1230_multi2_2014-11-20_150bp	M. tuberculosis	4.5	Euro-American		ERS457450	Germany reference collection
2679-03	150bp	2679-03_lib1246_multi2_2014-11-20_150bp	M. tuberculosis	4.2.1	Ural		ERS457406	Germany reference collection
L3-1558-08	108bp	L3-1558-08_icomas_icomas_2014-05-27_108bp	M. tuberculosis	3.1.1	Delhi-CAS		ERR234162	Comas et al - natgen 2013 / doi: 10.1038/ng.2744
L4-N0148	51bp	L4-N0148_icomas_icomas_2014-05-27_51bp	M. tuberculosis	3	Delhi-CAS		ERR234268	Comas et al - natgen 2013 / doi: 10.1038/ng.2744
L4-DY195	108bp	L4-DY195_icomas_icomas_2014-05-27_108bp	M. tuberculosis	4.1	Euro-American		ERR234201	Comas et al - natgen 2013 / doi: 10.1038/ng.2744
L2-GQ-50	95bp	L2-GQ-50_icomas_china_2014-08-06_95bp	M. tuberculosis	2.2.1	Beijing	Asian/Africa 2	ERR234134	Comas et al - natgen 2013 / doi: 10.1038/ng.2744
L4-2197-99	108bp	L4-2197-99_icomas_icomas_2014-05-27_108bp	M. tuberculosis	4.6.1.1	Uganda		ERR234172	Comas et al - natgen 2013 / doi: 10.1038/ng.2744
L3-N1032	51bp	L3-N1032_icomas_icomas_2014-05-27_51bp	M. tuberculosis	3	Delhi-CAS		ERR233385	Comas et al - natgen 2013 / doi: 10.1038/ng.2744
2191-99	150bp	2191-99_lib1243_multi2_2014-11-20_150bp	M. tuberculosis	4.6.1.1	Uganda		ERS457780	Germany reference collection
9953-04	150bp	9953-04_lib1250_multi2_2014-11-20_150bp	M. tuberculosis	4.1.1.1	X-type		ERS458520	Germany reference collection
L2-V212BJ	98bp	L2-V212BJ_icomas_icomas_2014-05-27_98bp	M. tuberculosis	2.2.1.1	Beijing	Pacific RD150	ERR234190	Comas et al - natgen 2013 / doi: 10.1038/ng.2744
L5-10480-01	100bp	L5-10480-01_icomas_icomas_2014-05-27_100bp	M. africanum	5	West-Africa 1		ERR234143	Comas et al - natgen 2013 / doi: 10.1038/ng.2744
L1-N0196	108bp	L1-N0196_icomas_icomas_2014-05-27_108bp	M. tuberculosis	1.2.1	EAI Manila		ERR234272	Comas et al - natgen 2013 / doi: 10.1038/ng.2744
L4-N0144	108bp	L4-N0144_icomas_icomas_2014-05-27_108bp	M. tuberculosis	4.5	Euro-American		ERR234229	Comas et al - natgen 2013 / doi: 10.1038/ng.2744
3329-02	150bp	3329-02_lib1210_multi2_2014-11-20_150bp	M. tuberculosis	2.2.1	Beijing	Europe/Russian W148 Outbreak	ERS457378	Germany reference collection	S450L (tcg/tTg)
9532-03	150bp	9532-03_lib1226_multi2_2014-11-20_150bp	M. tuberculosis	4.1.2.1	Haarlem		ERS456762	Germany reference collection
L6-5383-02	108bp	L6-5383-02_icomas_icomas_2014-05-27_108bp	M. africanum	6	West-Africa 2		ERR234184	Comas et al - natgen 2013 / doi: 10.1038/ng.2744
L4-2173-99	108bp	L4-2173-99_icomas_icomas_2014-05-27_108bp	M. tuberculosis	4.6.1.2	Uganda		ERR234171	Comas et al - natgen 2013 / doi: 10.1038/ng.2744
L2-GQ1020	114bp	L2-GQ1020_icomas_china_2014-08-06_114bp	M. tuberculosis	2.2.1	Beijing	unknown	ERR234114	Comas et al - natgen 2013 / doi: 10.1038/ng.2744
9915-01	301bp	9915-01_lib1217_multi3_2014-11-21_301bp	M. tuberculosis	3	Delhi-CAS		ERS456850	Germany reference collection
1797-03	150bp	1797-03_lib1218_multi2_2014-11-20_150bp	M. tuberculosis	1.1.2	EAI		ERS457367	Germany reference collection
L1-V372IO	74bp	L1-V372IO_icomas_icomas_2014-05-27_74bp	M. tuberculosis	1.1.1.1	EAI		ERR234241	Comas et al - natgen 2013 / doi: 10.1038/ng.2744
2169-99	150bp	2169-99_lib1239_multi2_2014-11-21_150bp	M. tuberculosis	4.6.1.2	Uganda		ERS457003	Germany reference collection	1296_insT
L4-N0138	51bp	L4-N0138_icomas_icomas_2014-05-27_51bp	M. tuberculosis	4.8	mainly T		ERR233371	Comas et al - natgen 2013 / doi: 10.1038/ng.2744
10473-01	301bp	10473-01_lib1186_multi3_2014-11-21_301bp	M. africanum	5	West-Africa 1		ERS457864	Germany reference collection
L4-X721	76bp	L4-X721_icomas_icomas_2014-08-06_76bp	M. tuberculosis	4.3.3	LAM		SRR026444	Comas et al - natgen 2013 / doi: 10.1038/ng.2744
L4-N0135	108bp	L4-N0135_icomas_icomas_2014-05-27_108bp	M. tuberculosis	4.7	mainly T		ERR234225	Comas et al - natgen 2013 / doi: 10.1038/ng.2744
L2-GQ1885	92bp	L2-GQ1885_icomas_china_2014-08-06_92bp	M. tuberculosis	2.2.1	Beijing	Ancestral 2	ERR234128	Comas et al - natgen 2013 / doi: 10.1038/ng.2744
L1-1575-08	108bp	L1-1575-08_icomas_icomas_2014-05-27_108bp	M. tuberculosis	1.1.2	EAI		ERR234165	Comas et al - natgen 2013 / doi: 10.1038/ng.2744
8431-03	150bp	8431-03_lib1247_multi2_2014-11-21_150bp	M. tuberculosis	4.2.1	Ural		ERS458433	Germany reference collection
L6-ABCG	100bp	L6-ABCG_icomas_icomas_2014-05-27_100bp	M. bovis	BOV	M. bovis		ERR234151	Comas et al - natgen 2013 / doi: 10.1038/ng.2744
L2-rus16	54bp	L2-rus16_icomas_icomas_2014-05-27_54bp	M. tuberculosis	2.2.1	Beijing	Central Asia outbreak	ERR015616	Comas et al - natgen 2013 / doi: 10.1038/ng.2744	L430P (ctg/cCg)S431G (agc/Ggc)H445Q (cac/caA)
2151-03	150bp	2151-03_lib1233_multi2_2014-11-20_150bp	M. tuberculosis	4.4.1.1	S-type		ERS457642	Germany reference collection
L2-GT345	108bp	L2-GT345_icomas_icomas_2014-05-27_108bp	M. tuberculosis	2.2.1	Beijing	unknown	ERR234209	Comas et al - natgen 2013 / doi: 10.1038/ng.2744
L5-2577-02	108bp	L5-2577-02_icomas_icomas_2014-05-27_108bp	M. africanum	5	West-Africa 1		ERR234176	Comas et al - natgen 2013 / doi: 10.1038/ng.2744
8885-03	150bp	8885-03_lib1228_multi2_2014-11-20_150bp	M. tuberculosis	4.3.4.2	LAM		ERS457217	Germany reference collection
8431-05	150bp	8431-05_lib1249_multi2_2014-11-20_150bp	M. tuberculosis	4.1.1.1	X-type		ERS457305	Germany reference collection
L3-N0054	108bp	L3-N0054_icomas_icomas_2014-05-27_108bp	M. tuberculosis	3	Delhi-CAS		ERR234218	Comas et al - natgen 2013 / doi: 10.1038/ng.2744
L2-GT411	108bp	L2-GT411_icomas_icomas_2014-05-27_108bp	M. tuberculosis	2.2.1	Beijing	unknown	ERR234210	Comas et al - natgen 2013 / doi: 10.1038/ng.2744
L2-N1051	51bp	L2-N1051_icomas_icomas_2014-05-27_51bp	M. tuberculosis	2.2.1	Beijing	unknown	ERR233388	Comas et al - natgen 2013 / doi: 10.1038/ng.2744
L3-N1058	51bp	L3-N1058_icomas_icomas_2014-05-27_51bp	M. tuberculosis	3	Delhi-CAS		ERR233391	Comas et al - natgen 2013 / doi: 10.1038/ng.2744
1443-02	301bp	1443-02_lib1188_multi3_2014-11-20_301bp	M. africanum	5	West-Africa 1		ERS457475	Germany reference collection
L3-N24	71bp	L3-N24_icomas_icomas_2014-05-27_71bp	M. tuberculosis	3	Delhi-CAS		ERR234233	Comas et al - natgen 2013 / doi: 10.1038/ng.2744
L6-4141-04	51bp	L6-4141-04_icomas_icomas_2014-08-06_51bp	M. africanum	6	West-Africa 2		SRR022880	Comas et al - natgen 2013 / doi: 10.1038/ng.2744
L1-N0079	51bp	L1-N0079_icomas_icomas_2014-05-27_51bp	M. tuberculosis	1.1.1.1	EAI		ERR233365	Comas et al - natgen 2013 / doi: 10.1038/ng.2744
L2-981833	51bp	L2-981833_icomas_icomas_2014-05-27_51bp	M. tuberculosis	2.2.2	Beijing	Ancestral 1	SRR022872	Comas et al - natgen 2013 / doi: 10.1038/ng.2744
L6-GM0981	51bp	L6-GM0981_icomas_icomas_2014-05-27_51bp	M. africanum	6	West-Africa 2		SRR022876	Comas et al - natgen 2013 / doi: 10.1038/ng.2744
L4-1571-08	108bp	L4-1571-08_icomas_icomas_2014-05-27_108bp	M. tuberculosis	4.6.1.2	Uganda		ERR234163	Comas et al - natgen 2013 / doi: 10.1038/ng.2744
4445-02	150bp	4445-02_lib1211_multi2_2014-11-21_150bp	M. tuberculosis	2.2.1	Beijing	Central Asia	ERS458075	Germany reference collection	S450L (tcg/tTg)
946-03	150bp	946-03_lib1229_multi2_2014-11-21_150bp	M. tuberculosis	4.3.4.1	LAM		ERS457119	Germany reference collection
L4-N0011	51bp	L4-N0011_icomas_icomas_2014-05-27_51bp	M. tuberculosis	4.1.2.1	Haarlem		ERR233358	Comas et al - natgen 2013 / doi: 10.1038/ng.2744
2201-99	150bp	2201-99_lib1240_multi2_2014-11-20_150bp	M. tuberculosis	4.6.1.2	Uganda		ERS456800	Germany reference collection	D435Y (gac/Tac)
1449-02	301bp	1449-02_lib3035_miseq_r0128_301bp	M. africanum	5	West-Africa 1		ERS457723	Germany reference collection
L4-DY8	108bp	L4-DY8_icomas_icomas_2014-05-27_108bp	M. tuberculosis	4.8	mainly T		ERR234206	Comas et al - natgen 2013 / doi: 10.1038/ng.2744
L2-GQ904	115bp	L2-GQ904_icomas_china_2014-08-06_115bp	M. tuberculosis	2.2.1	Beijing	unknown	ERR234141	Comas et al - natgen 2013 / doi: 10.1038/ng.2744
L4-N1057	51bp	L4-N1057_icomas_icomas_2014-05-27_51bp	M. tuberculosis	4.1.1.1	X-type		ERR233390	Comas et al - natgen 2013 / doi: 10.1038/ng.2744
L1-K93	51bp	L1-K93_icomas_icomas_2014-05-27_51bp	M. tuberculosis	1.1.2	EAI		SRR006920	Comas et al - natgen 2013 / doi: 10.1038/ng.2744
L3-N37	100bp	L3-N37_icomas_icomas_2014-05-27_100bp	M. tuberculosis	3	Delhi-CAS		ERR234234	Comas et al - natgen 2013 / doi: 10.1038/ng.2744
L2-N0150	108bp	L2-N0150_icomas_icomas_2014-08-06_108bp	M. tuberculosis	2.2.1	Beijing	Asian/Africa 2	ERR234269	Comas et al - natgen 2013 / doi: 10.1038/ng.2744
L2-N0003	108bp	L2-N0003_icomas_icomas_2014-05-27_108bp	M. tuberculosis	2.2.1.1	Beijing	Pacific RD150	ERR234246	Comas et al - natgen 2013 / doi: 10.1038/ng.2744
751-01	150bp	751-01_lib1194_multi2_2014-11-20_150bp	M. bovis	BOV	M. bovis		ERS458720	Germany reference collection
L2-GQ366	94bp	L2-GQ366_icomas_china_2014-08-06_94bp	M. tuberculosis	2.2.1	Beijing	Ancestral 2	ERR234133	Comas et al - natgen 2013 / doi: 10.1038/ng.2744
1694-00	150bp	1694-00_lib1200_multi2_2014-11-20_150bp	M. caprae	BOV	M. bovis		ERS457044	Germany reference collection
L2-T67	51bp	L2-T67_icomas_icomas_2014-05-27_51bp	M. tuberculosis	2.2.1.1	Beijing	Pacific RD150	SRR022869	Comas et al - natgen 2013 / doi: 10.1038/ng.2744
L3-1733-05	108bp	L3-1733-05_icomas_icomas_2014-05-27_108bp	M. tuberculosis	3	Delhi-CAS		ERR234168	Comas et al - natgen 2013 / doi: 10.1038/ng.2744
10493-01	150bp	10493-01_lib1222_multi2_2014-11-21_150bp	M. tuberculosis	4.1	Euro-American		ERS458348	Germany reference collection
ERR1023351	151bp	ERR1023351_libERR1023351_ENA_run_151bp	M. tuberculosis	4.4.1.1	S-type		ERR1023351	Sweden reference collection
ERR1023399	151bp	ERR1023399_libERR1023399_ENA_run_151bp	M. tuberculosis	4.3.3	LAM		ERR1023399	Sweden reference collection	H445Y (cac/Tac)
ERR1023344	151bp	ERR1023344_libERR1023344_ENA_run_151bp	M. tuberculosis	4.2.2	Euro-American		ERR1023344	Sweden reference collection	H445D (cac/Gac)
ERR1023392	151bp	ERR1023392_libERR1023392_ENA_run_151bp	M. tuberculosis	2.2.1	Beijing	Asian/Africa 1	ERR1023392	Sweden reference collection
ERR1023390	151bp	ERR1023390_libERR1023390_ENA_run_151bp	M. tuberculosis	4.1.2.1	Haarlem		ERR1023390	Sweden reference collection
ERR1023336	151bp	ERR1023336_libERR1023336_ENA_run_151bp	M. tuberculosis	4.8	mainly T		ERR1023336	Sweden reference collection
ERR1023322	151bp	ERR1023322_libERR1023322_ENA_run_151bp	M. tuberculosis	4	Euro-American		ERR1023322	Sweden reference collection
ERR1023348	151bp	ERR1023348_libERR1023348_ENA_run_151bp	M. tuberculosis	4.1.2.1	Haarlem		ERR1023348	Sweden reference collection
ERR1023305	151bp	ERR1023305_libERR1023305_ENA_run_151bp	M. tuberculosis	4.1.2.1	Haarlem		ERR1023305	Sweden reference collection
ERR1023372	151bp	ERR1023372_libERR1023372_ENA_run_151bp	M. tuberculosis	4.7	mainly T		ERR1023372	Sweden reference collection
ERR1023353	151bp	ERR1023353_libERR1023353_ENA_run_151bp	M. tuberculosis	2.2.1	Beijing	unknown	ERR1023353	Sweden reference collection	D435Y (gac/Tac)
ERR1023370	151bp	ERR1023370_libERR1023370_ENA_run_151bp	M. tuberculosis	1.2.1	EAI Manila		ERR1023370	Sweden reference collection
ERR1023355	151bp	ERR1023355_libERR1023355_ENA_run_151bp	M. tuberculosis	1.2.1	EAI Manila		ERR1023355	Sweden reference collection
ERR1023299	151bp	ERR1023299_libERR1023299_ENA_run_151bp	M. tuberculosis	4.9	H37Rv-like		ERR1023299	Sweden reference collection
ERR1023371	151bp	ERR1023371_libERR1023371_ENA_run_151bp	M. tuberculosis	3	Delhi-CAS		ERR1023371	Sweden reference collection
ERR1023383	151bp	ERR1023383_libERR1023383_ENA_run_151bp	M. tuberculosis	4.6.1.1	Uganda		ERR1023383	Sweden reference collection
ERR1023384	151bp	ERR1023384_libERR1023384_ENA_run_151bp	M. tuberculosis	1.2.2	EAI		ERR1023384	Sweden reference collection
ERR1023365	151bp	ERR1023365_libERR1023365_ENA_run_151bp	M. tuberculosis	3	Delhi-CAS		ERR1023365	Sweden reference collection
ERR1023309	151bp	ERR1023309_libERR1023309_ENA_run_151bp	M. tuberculosis	3	Delhi-CAS		ERR1023309	Sweden reference collection
ERR1023307	151bp	ERR1023307_libERR1023307_ENA_run_151bp	M. tuberculosis	4.1	Euro-American		ERR1023307	Sweden reference collection
ERR1023302	151bp	ERR1023302_libERR1023302_ENA_run_151bp	M. tuberculosis	3	Delhi-CAS		ERR1023302	Sweden reference collection	H445L (cac/cTc)
ERR1023318	151bp	ERR1023318_libERR1023318_ENA_run_151bp	M. tuberculosis	4.2.2	Euro-American		ERR1023318	Sweden reference collection
ERR1023388	151bp	ERR1023388_libERR1023388_ENA_run_151bp	M. tuberculosis	1.2.1	EAI Manila		ERR1023388	Sweden reference collection
ERR1023374	151bp	ERR1023374_libERR1023374_ENA_run_151bp	M. tuberculosis	4.6	Euro-American		ERR1023374	Sweden reference collection
ERR1023324	151bp	ERR1023324_libERR1023324_ENA_run_151bp	M. tuberculosis	3.1.1	Delhi-CAS		ERR1023324	Sweden reference collection	S450L (tcg/tTg)
ERR1023347	151bp	ERR1023347_libERR1023347_ENA_run_151bp	M. tuberculosis	4.6.1.2	Uganda		ERR1023347	Sweden reference collection
ERR1023303	151bp	ERR1023303_libERR1023303_ENA_run_151bp	M. tuberculosis	3.1.1	Delhi-CAS		ERR1023303	Sweden reference collection	S450L (tcg/tTg)
ERR1023326	151bp	ERR1023326_libERR1023326_ENA_run_151bp	M. tuberculosis	4.3.4.2.1	LAM		ERR1023326	Sweden reference collection
ERR1023367	151bp	ERR1023367_libERR1023367_ENA_run_151bp	M. tuberculosis	4.1.2.1	Haarlem		ERR1023367	Sweden reference collection
ERR1023327	151bp	ERR1023327_libERR1023327_ENA_run_151bp	M. tuberculosis	4.8	mainly T		ERR1023327	Sweden reference collection
ERR1023315	151bp	ERR1023315_libERR1023315_ENA_run_151bp	M. tuberculosis	3	Delhi-CAS		ERR1023315	Sweden reference collection
ERR1023364	151bp	ERR1023364_libERR1023364_ENA_run_151bp	M. tuberculosis	4.8	mainly T		ERR1023364	Sweden reference collection
ERR1023349	151bp	ERR1023349_libERR1023349_ENA_run_151bp	M. tuberculosis	3.1.1	Delhi-CAS		ERR1023349	Sweden reference collection
ERR1023306	151bp	ERR1023306_libERR1023306_ENA_run_151bp	M. tuberculosis	4.3.3	LAM		ERR1023306	Sweden reference collection
ERR1023368	151bp	ERR1023368_libERR1023368_ENA_run_151bp	M. tuberculosis	4.8	mainly T		ERR1023368	Sweden reference collection
ERR1023311	151bp	ERR1023311_libERR1023311_ENA_run_151bp	M. tuberculosis	4.1.2.1	Haarlem		ERR1023311	Sweden reference collection
ERR1023304	151bp	ERR1023304_libERR1023304_ENA_run_151bp	M. tuberculosis	4.8	mainly T		ERR1023304	Sweden reference collection
ERR1023376	151bp	ERR1023376_libERR1023376_ENA_run_151bp	M. tuberculosis	4.6.2	Euro-American		ERR1023376	Sweden reference collection
ERR1023342	151bp	ERR1023342_libERR1023342_ENA_run_151bp	M. tuberculosis	4.1.2	Euro-American		ERR1023342	Sweden reference collection
ERR1023300	151bp	ERR1023300_libERR1023300_ENA_run_151bp	M. tuberculosis	1.2.1	EAI Manila		ERR1023300	Sweden reference collection
ERR1023361	151bp	ERR1023361_libERR1023361_ENA_run_151bp	M. tuberculosis	3.1.1	Delhi-CAS		ERR1023361	Sweden reference collection
ERR1023408	151bp	ERR1023408_libERR1023408_ENA_run_151bp	M. tuberculosis	3	Delhi-CAS		ERR1023408	Sweden reference collection	S450L (tcg/tTg)
ERR1023360	151bp	ERR1023360_libERR1023360_ENA_run_151bp	M. tuberculosis	4.3.4.2.1	LAM		ERR1023360	Sweden reference collection
ERR1023416	151bp	ERR1023416_libERR1023416_ENA_run_151bp	M. tuberculosis	2.2.1	Beijing	Ancestral 3	ERR1023416	Sweden reference collection	H445D (cac/Gac)
ERR1023380	151bp	ERR1023380_libERR1023380_ENA_run_151bp	M. tuberculosis	1.1.3	EAI		ERR1023380	Sweden reference collection
ERR1023406	151bp	ERR1023406_libERR1023406_ENA_run_151bp	M. tuberculosis	2.2.1	Beijing	Central Asia	ERR1023406	Sweden reference collection
ERR1023321	151bp	ERR1023321_libERR1023321_ENA_run_151bp	M. tuberculosis	4.8	mainly T		ERR1023321	Sweden reference collection
ERR1023357	151bp	ERR1023357_libERR1023357_ENA_run_151bp	M. tuberculosis	1.2.1	EAI Manila		ERR1023357	Sweden reference collection
ERR1023358	151bp	ERR1023358_libERR1023358_ENA_run_151bp	M. tuberculosis	4.1.2.1	Haarlem		ERR1023358	Sweden reference collection
ERR1023337	151bp	ERR1023337_libERR1023337_ENA_run_151bp	M. tuberculosis	3	Delhi-CAS		ERR1023337	Sweden reference collection
ERR1023389	151bp	ERR1023389_libERR1023389_ENA_run_151bp	M. tuberculosis	4.1.1.3	X-type		ERR1023389	Sweden reference collection
ERR1023363	151bp	ERR1023363_libERR1023363_ENA_run_151bp	M. tuberculosis	4.1.2.1	Haarlem		ERR1023363	Sweden reference collection
ERR1023404	151bp	ERR1023404_libERR1023404_ENA_run_151bp	M. tuberculosis	2.2.1	Beijing	Central Asia	ERR1023404	Sweden reference collection	S450L (tcg/tTg)
ERR1023320	151bp	ERR1023320_libERR1023320_ENA_run_151bp	M. tuberculosis	4.3.3	LAM		ERR1023320	Sweden reference collection
ERR1023394	151bp	ERR1023394_libERR1023394_ENA_run_151bp	M. tuberculosis	4.1.2.1	Haarlem		ERR1023394	Sweden reference collection
ERR1023391	151bp	ERR1023391_libERR1023391_ENA_run_151bp	M. tuberculosis	4.8	mainly T		ERR1023391	Sweden reference collection
ERR1023328	151bp	ERR1023328_libERR1023328_ENA_run_151bp	M. tuberculosis	3	Delhi-CAS		ERR1023328	Sweden reference collection
ERR1023386	151bp	ERR1023386_libERR1023386_ENA_run_151bp	M. tuberculosis	4.3.4.2.1	LAM		ERR1023386	Sweden reference collection
ERR1023415	151bp	ERR1023415_libERR1023415_ENA_run_151bp	M. tuberculosis	2.2.1	Beijing	Central Asia	ERR1023415	Sweden reference collection	H445Y (cac/Tac)
ERR1023334	151bp	ERR1023334_libERR1023334_ENA_run_151bp	M. tuberculosis	4	Euro-American		ERR1023334	Sweden reference collection
ERR1023397	151bp	ERR1023397_libERR1023397_ENA_run_151bp	M. tuberculosis	4.3.3	LAM		ERR1023397	Sweden reference collection	D435V (gac/gTc)
ERR1023331	151bp	ERR1023331_libERR1023331_ENA_run_151bp	M. tuberculosis	3	Delhi-CAS		ERR1023331	Sweden reference collection
ERR1023330	151bp	ERR1023330_libERR1023330_ENA_run_151bp	M. tuberculosis	1.2.1	EAI Manila		ERR1023330	Sweden reference collection
ERR1023382	151bp	ERR1023382_libERR1023382_ENA_run_151bp	M. tuberculosis	1.2.1	EAI Manila		ERR1023382	Sweden reference collection
ERR1023333	151bp	ERR1023333_libERR1023333_ENA_run_151bp	M. tuberculosis	4.8	mainly T		ERR1023333	Sweden reference collection
ERR1023319	151bp	ERR1023319_libERR1023319_ENA_run_151bp	M. tuberculosis	3	Delhi-CAS		ERR1023319	Sweden reference collection
ERR1023325	151bp	ERR1023325_libERR1023325_ENA_run_151bp	M. tuberculosis	4.6.1.2	Uganda		ERR1023325	Sweden reference collection
ERR1023313	151bp	ERR1023313_libERR1023313_ENA_run_151bp	M. tuberculosis	4.2.2	Euro-American		ERR1023313	Sweden reference collection
ERR1023405	151bp	ERR1023405_libERR1023405_ENA_run_151bp	M. tuberculosis	4.1.2.1	Haarlem		ERR1023405	Sweden reference collection
ERR1023340	151bp	ERR1023340_libERR1023340_ENA_run_151bp	M. tuberculosis	4	Euro-American		ERR1023340	Sweden reference collection
ERR1023378	151bp	ERR1023378_libERR1023378_ENA_run_151bp	M. tuberculosis	3	Delhi-CAS		ERR1023378	Sweden reference collection
ERR1023413	151bp	ERR1023413_libERR1023413_ENA_run_151bp	M. tuberculosis	2.2.1	Beijing	Central Asia	ERR1023413	Sweden reference collection
ERR1023379	151bp	ERR1023379_libERR1023379_ENA_run_151bp	M. tuberculosis	1.2.2	EAI		ERR1023379	Sweden reference collection	D435V (gac/gTc)
ERR1023398	151bp	ERR1023398_libERR1023398_ENA_run_151bp	M. tuberculosis	4.3.3	LAM		ERR1023398	Sweden reference collection	S450L (tcg/tTg)
ERR1023354	151bp	ERR1023354_libERR1023354_ENA_run_151bp	M. tuberculosis	1.1.1	EAI		ERR1023354	Sweden reference collection
ERR1023395	151bp	ERR1023395_libERR1023395_ENA_run_151bp	M. tuberculosis	2.2.1	Beijing	Central Asia	ERR1023395	Sweden reference collection
ERR1023297	151bp	ERR1023297_libERR1023297_ENA_run_151bp	M. tuberculosis	2.2.1	Beijing	Central Asia	ERR1023297	Sweden reference collection	S450L (tcg/tTg)
ERR1023377	151bp	ERR1023377_libERR1023377_ENA_run_151bp	M. tuberculosis	4.1.2.1	Haarlem		ERR1023377	Sweden reference collection
ERR1023412	151bp	ERR1023412_libERR1023412_ENA_run_151bp	M. tuberculosis	4.2.2	Euro-American		ERR1023412	Sweden reference collection	S450L (tcg/tTg)
ERR1023339	151bp	ERR1023339_libERR1023339_ENA_run_151bp	M. tuberculosis	1.1.2	EAI		ERR1023339	Sweden reference collection
ERR1023359	151bp	ERR1023359_libERR1023359_ENA_run_151bp	M. tuberculosis	1.2.1	EAI Manila		ERR1023359	Sweden reference collection
ERR1023356	151bp	ERR1023356_libERR1023356_ENA_run_151bp	M. tuberculosis	2.2.1	Beijing	Central Asia	ERR1023356	Sweden reference collection
ERR1023393	151bp	ERR1023393_libERR1023393_ENA_run_151bp	M. tuberculosis	2.2.1	Beijing	Europe/Russian W148 Outbreak	ERR1023393	Sweden reference collection	S450L (tcg/tTg)
ERR1023381	151bp	ERR1023381_libERR1023381_ENA_run_151bp	M. tuberculosis	1.2.2	EAI		ERR1023381	Sweden reference collection
ERR1023369	151bp	ERR1023369_libERR1023369_ENA_run_151bp	M. tuberculosis	4.1.2.1	Haarlem		ERR1023369	Sweden reference collection
ERR1023396	151bp	ERR1023396_libERR1023396_ENA_run_151bp	M. tuberculosis	2.2.1	Beijing	Central Asia outbreak	ERR1023396	Sweden reference collection
ERR1023409	151bp	ERR1023409_libERR1023409_ENA_run_151bp	M. tuberculosis	2.2.1	Beijing	Asian/Africa 1	ERR1023409	Sweden reference collection	D435V (gac/gTc)
ERR1023385	151bp	ERR1023385_libERR1023385_ENA_run_151bp	M. tuberculosis	4.1.1	X-type		ERR1023385	Sweden reference collection
ERR1023375	151bp	ERR1023375_libERR1023375_ENA_run_151bp	M. tuberculosis	1.2.1	EAI Manila		ERR1023375	Sweden reference collection
ERR1023401	151bp	ERR1023401_libERR1023401_ENA_run_151bp	M. tuberculosis	2.2.1.1	Beijing	Pacific RD150	ERR1023401	Sweden reference collection	S450L (tcg/tTg)
ERR1023400	151bp	ERR1023400_libERR1023400_ENA_run_151bp	M. tuberculosis	2.2.1	Beijing	Central Asia	ERR1023400	Sweden reference collection	S450L (tcg/tTg)
ERR1023335	151bp	ERR1023335_libERR1023335_ENA_run_151bp	M. tuberculosis	3	Delhi-CAS		ERR1023335	Sweden reference collection
ERR1023414	151bp	ERR1023414_libERR1023414_ENA_run_151bp	M. tuberculosis	3	Delhi-CAS		ERR1023414	Sweden reference collection
ERR1023352	151bp	ERR1023352_libERR1023352_ENA_run_151bp	M. tuberculosis	3	Delhi-CAS		ERR1023352	Sweden reference collection
ERR1023298	151bp	ERR1023298_libERR1023298_ENA_run_151bp	M. tuberculosis	4	Euro-American		ERR1023298	Sweden reference collection
ERR1023338	151bp	ERR1023338_libERR1023338_ENA_run_151bp	M. tuberculosis	3.1.1	Delhi-CAS		ERR1023338	Sweden reference collection
ERR1023366	151bp	ERR1023366_libERR1023366_ENA_run_151bp	M. tuberculosis	2.2.1	Beijing	unknown	ERR1023366	Sweden reference collection
ERR1023301	151bp	ERR1023301_libERR1023301_ENA_run_151bp	M. tuberculosis	2.2.1	Beijing	Central Asia outbreak	ERR1023301	Sweden reference collection	S450L (tcg/tTg)
ERR1023345	151bp	ERR1023345_libERR1023345_ENA_run_151bp	M. tuberculosis	1.2.2	EAI		ERR1023345	Sweden reference collection
ERR1023402	151bp	ERR1023402_libERR1023402_ENA_run_151bp	M. tuberculosis	4.7	mainly T		ERR1023402	Sweden reference collection	S450L (tcg/tTg)
ERR1023294	151bp	ERR1023294_libERR1023294_ENA_run_151bp	M. tuberculosis	1.2.1	EAI Manila		ERR1023294	Sweden reference collection
ERR1023411	151bp	ERR1023411_libERR1023411_ENA_run_151bp	M. tuberculosis	4.6.1.2	Uganda		ERR1023411	Sweden reference collection	S450L (tcg/tTg)
ERR1023350	151bp	ERR1023350_libERR1023350_ENA_run_151bp	M. tuberculosis	4.9	H37Rv-like		ERR1023350	Sweden reference collection
ERR1023312	151bp	ERR1023312_libERR1023312_ENA_run_151bp	M. tuberculosis	4.5	Euro-American		ERR1023312	Sweden reference collection
ERR1023341	151bp	ERR1023341_libERR1023341_ENA_run_151bp	M. tuberculosis	3	Delhi-CAS		ERR1023341	Sweden reference collection
ERR1023410	151bp	ERR1023410_libERR1023410_ENA_run_151bp	M. tuberculosis	4.2.2	Euro-American		ERR1023410	Sweden reference collection	S450L (tcg/tTg)
ERR1023362	151bp	ERR1023362_libERR1023362_ENA_run_151bp	M. tuberculosis	4.5	Euro-American		ERR1023362	Sweden reference collection
ERR1023387	151bp	ERR1023387_libERR1023387_ENA_run_151bp	M. tuberculosis	4.3.4.1	LAM		ERR1023387	Sweden reference collection
ERR1023310	151bp	ERR1023310_libERR1023310_ENA_run_151bp	M. tuberculosis	4.1.2.1	Haarlem		ERR1023310	Sweden reference collection
ERR1023296	151bp	ERR1023296_libERR1023296_ENA_run_151bp	M. tuberculosis	2.2.1	Beijing	Europe/Russian W148 Outbreak	ERR1023296	Sweden reference collection
ERR1023317	151bp	ERR1023317_libERR1023317_ENA_run_151bp	M. tuberculosis	1.1.3	EAI		ERR1023317	Sweden reference collection
ERR1023332	151bp	ERR1023332_libERR1023332_ENA_run_151bp	M. tuberculosis	4.1.2.1	Haarlem		ERR1023332	Sweden reference collection
ERR1023329	151bp	ERR1023329_libERR1023329_ENA_run_151bp	M. tuberculosis	3	Delhi-CAS		ERR1023329	Sweden reference collection
ERR1023407	151bp	ERR1023407_libERR1023407_ENA_run_151bp	M. tuberculosis	2.2.1	Beijing	Central Asia outbreak	ERR1023407	Sweden reference collection	S450L (tcg/tTg)
ERR1023323	151bp	ERR1023323_libERR1023323_ENA_run_151bp	M. tuberculosis	3.1.1	Delhi-CAS		ERR1023323	Sweden reference collection
ERR1023308	151bp	ERR1023308_libERR1023308_ENA_run_151bp	M. tuberculosis	3	Delhi-CAS		ERR1023308	Sweden reference collection
ERR1023343	151bp	ERR1023343_libERR1023343_ENA_run_151bp	M. tuberculosis	3	Delhi-CAS		ERR1023343	Sweden reference collection
ERR1023316	151bp	ERR1023316_libERR1023316_ENA_run_151bp	M. tuberculosis	4.5	Euro-American		ERR1023316	Sweden reference collection
ERR1023314	151bp	ERR1023314_libERR1023314_ENA_run_151bp	M. tuberculosis	4.6	Euro-American		ERR1023314	Sweden reference collection
ERR1023403	151bp	ERR1023403_libERR1023403_ENA_run_151bp	M. tuberculosis	2.2.1	Beijing	Central Asia	ERR1023403	Sweden reference collection	S450L (tcg/tTg)
ERR1023373	151bp	ERR1023373_libERR1023373_ENA_run_151bp	M. tuberculosis	4.1.2.1	Haarlem		ERR1023373	Sweden reference collection
ERR1023346	151bp	ERR1023346_libERR1023346_ENA_run_151bp	M. tuberculosis	2.2.1	Beijing	Ancestral 3	ERR1023346	Sweden reference collection
