# Supplementary material for: Phylogenetically informative mutations in genes implicated in antibiotic resistance in Mycobacterium tuberculosis complex
Source: Genome Med. 2020 Mar 6;12:27. doi: 10.1186/s13073-020-00726-5 (PMC7060619; doi:10.1186/s13073-020-00726-5)
Supplement: Supplementary file 2 — Additional file 2: Table S2. 92 genes (coding and upstream regions) implicated in antibiotic resistance. [file 13073_2020_726_MOESM2_ESM.xlsx]

## Sheet: Table S2
H37Rv gene	start	stop	type	Rv number	coding strand	length	associated antibiotic resistance	comment	relevant literature (PMID or hyperlink)
gyrB upstream	4998	5239	intergenic		forward	242	moxifloxacin, gatifloxacin, ofloxacin, levofloxacin		https://www.finddx.org/technical-reports/technical-report-on-critical-concentrations-for-dst-of-medicines-used-in-the-treatment-of-drug-resistant-tb/
gyrB	5240	7267	CDS	Rv0005	forward	2028	moxifloxacin, gatifloxacin, ofloxacin, levofloxacin		https://www.finddx.org/technical-reports/technical-report-on-critical-concentrations-for-dst-of-medicines-used-in-the-treatment-of-drug-resistant-tb/
gyrA upstream	7268	7301	intergenic		forward	34	moxifloxacin, gatifloxacin, ofloxacin, levofloxacin		https://www.finddx.org/technical-reports/technical-report-on-critical-concentrations-for-dst-of-medicines-used-in-the-treatment-of-drug-resistant-tb/
gyrA	7302	9818	CDS	Rv0006	forward	2517	moxifloxacin, gatifloxacin, ofloxacin, levofloxacin		https://www.finddx.org/technical-reports/technical-report-on-critical-concentrations-for-dst-of-medicines-used-in-the-treatment-of-drug-resistant-tb/
pbpA	18759	20234	CDS	Rv0016c	reverse	1476	beta-lactams		22365933
ponA1 upstream	53245	53662	intergenic		forward	418	rifampicin, rifabutin, beta-lactams		23995135, 27101811
ponA1	53663	55699	CDS	Rv0050	forward	2037	rifampicin, rifabutin, beta-lactams		23995135, 27101811
ldtA	140267	141022	CDS	Rv0116c	reverse	756	beta-lactams		24041897
ldtA upstream	141023	141199	intergenic		reverse	177	beta-lactams		24041897
ldtE upstream	223531	223563	intergenic		forward	33	beta-lactams		24041897
ldtE	223564	224664	CDS	Rv0192	forward	1101	beta-lactams		24041897
inbR	330933	331658	CDS	Rv0275c	reverse	726	isoniazid		26353937
inbR upstream	331659	331747	intergenic		reverse	89	isoniazid		26353937
fgd1 upstream	490706	490782	intergenic		forward	77	delamanid, PA-824		https://www.finddx.org/technical-reports/technical-report-on-critical-concentrations-for-dst-of-medicines-used-in-the-treatment-of-drug-resistant-tb/
fgd1	490783	491793	CDS	Rv0407	forward	1011	delamanid, PA-824		https://www.finddx.org/technical-reports/technical-report-on-critical-concentrations-for-dst-of-medicines-used-in-the-treatment-of-drug-resistant-tb/
lprQ upstream	571649	571709	intergenic		forward	61	beta-lactams		24041897
lprQ	571710	573065	CDS	Rv0483	forward	1356	beta-lactams		24041897
mshA upstream	575301	575347	intergenic		forward	47	isoniazid, ethionamide, prothionamide		29284687
mshA	575348	576790	CDS	Rv0486	forward	1443	isoniazid, ethionamide, prothionamide		29284687
Rv0565c	656010	657470	CDS	Rv0565c	reverse	1461	ethionamide, prothionamide		24324807, 27321573
Rv0565c upstream	657471	657547	intergenic		reverse	77	ethionamide, prothionamide		24324807, 27321573
hadA upstream	731880	731929	intergenic		forward	50	thioacetazone		23002234
hadA,hadB,hadC	731930	733325	CDS	Rv0635, Rv0636, Rv0637	forward	1396	thioacetazone		23002234
mmaA4	736298	737203	CDS	Rv0642c	reverse	906	thioacetazone		23002234
mmaA4 upstream	737204	737267	intergenic		reverse	64	thioacetazone		23002234
mmaA3	737268	738149	CDS	Rv0643c	reverse	882	isoniazid, ethionamide, prothionamide		23006760
mmaA3 upstream	738150	738296	intergenic		reverse	147	isoniazid, ethionamide, prothionamide		23006760
mmaA2	738297	739160	CDS	Rv0644c	reverse	864	thioacetazone		23002234
mmaA2 upstream	739161	739326	intergenic		reverse	166	thioacetazone		23002234
rpoB upstream	759310	759806	intergenic		forward	497	rifampicin, rifabutin		29284687
rpoB	759807	763325	CDS	Rv0667	forward	3519	rifampicin, rifabutin		29284687
rpoC upstream	763326	763369	intergenic		forward	44	rifampicin, rifabutin	compensates for rpoB mutations	22179134
rpoC	763370	767320	CDS	Rv0668	forward	3951	rifampicin, rifabutin	compensates for rpoB mutations	22179134
mmpL5,mmpS5	775586	778905	CDS	Rv0676c, Rv0677c	reverse	3320	bedaquiline, clofazimine		https://www.finddx.org/technical-reports/technical-report-on-critical-concentrations-for-dst-of-medicines-used-in-the-treatment-of-drug-resistant-tb/
mmpR upstream	778906	778989	intergenic		forward	84	bedaquiline, clofazimine	mmpS5-mmpR intergenic	https://www.finddx.org/technical-reports/technical-report-on-critical-concentrations-for-dst-of-medicines-used-in-the-treatment-of-drug-resistant-tb/
mmpR	778990	779487	CDS	Rv0678	forward	498	bedaquiline, clofazimine		https://www.finddx.org/technical-reports/technical-report-on-critical-concentrations-for-dst-of-medicines-used-in-the-treatment-of-drug-resistant-tb/
rpsL upstream	781312	781559	intergenic		forward	248	streptomycin		7934937
rpsL	781560	781934	CDS	Rv0682	forward	375	streptomycin		7934937
rplC upstream	800793	800808	intergenic		forward	16	linezolid		https://www.finddx.org/technical-reports/technical-report-on-critical-concentrations-for-dst-of-medicines-used-in-the-treatment-of-drug-resistant-tb/
rplC	800809	801462	CDS	Rv0701	forward	654	linezolid		https://www.finddx.org/technical-reports/technical-report-on-critical-concentrations-for-dst-of-medicines-used-in-the-treatment-of-drug-resistant-tb/
rpfB upstream	1127884	1128090	intergenic		forward	207	clarithromycin		23541074
rpfB, ksgA	1128091	1130105	CDS	Rv1009, Rv1010	forward	2015	clarithromycin		23541074
mshB upstream	1300125	1300303	intergenic		forward	179	isoniazid		12622824
mshB	1300304	1301215	CDS	Rv1170	forward	912	isoniazid		12622824
fbiC upstream	1302682	1302930	intergenic		forward	249	delamanid, PA-824		https://www.finddx.org/technical-reports/technical-report-on-critical-concentrations-for-dst-of-medicines-used-in-the-treatment-of-drug-resistant-tb/
fbiC	1302931	1305501	CDS	Rv1173	forward	2571	delamanid, PA-824		https://www.finddx.org/technical-reports/technical-report-on-critical-concentrations-for-dst-of-medicines-used-in-the-treatment-of-drug-resistant-tb/
sigI upstream	1332011	1332091	intergenic		forward	81	isoniazid		22434196
sigI	1332092	1332964	CDS	Rv1189	forward	873	isoniazid		22434196
folP2 upstream	1351126	1351190	intergenic		forward	65	co-trimoxazole		25907064
folP2	1351191	1352147	CDS	Rv1207	forward	957	co-trimoxazole		25907064
tap	1406081	1407340	CDS	Rv1258c	reverse	1260	streptomycin, PAS		22232275, https://www.finddx.org/technical-reports/technical-report-on-critical-concentrations-for-dst-of-medicines-used-in-the-treatment-of-drug-resistant-tb/
tap upstream	1407341	1408238	CDS	Rv1259	reverse	898	streptomycin, PAS	tap upstream region covers udgB CDS	22232275, https://www.finddx.org/technical-reports/technical-report-on-critical-concentrations-for-dst-of-medicines-used-in-the-treatment-of-drug-resistant-tb/
embR	1416181	1417347	CDS	Rv1267c	reverse	1167	ethambutol		19010731
embR upstream	1417348	1417657	intergenic		reverse	310	ethambutol		19010731
atpE upstream	1460997	1461044	intergenic		forward	48	bedaquiline		https://www.finddx.org/technical-reports/technical-report-on-critical-concentrations-for-dst-of-medicines-used-in-the-treatment-of-drug-resistant-tb/
atpE	1461045	1461290	CDS	Rv1305	forward	246	bedaquiline		https://www.finddx.org/technical-reports/technical-report-on-critical-concentrations-for-dst-of-medicines-used-in-the-treatment-of-drug-resistant-tb/
rrs upstream	1471743	1471845	intergenic		forward	103	streptomycin, amikacin, kanamycin, capreomycin		7934937, https://www.finddx.org/technical-reports/technical-report-on-critical-concentrations-for-dst-of-medicines-used-in-the-treatment-of-drug-resistant-tb/
rrs	1471846	1473382	rRNA	Rvnr01	forward	1537	streptomycin, amikacin, kanamycin, capreomycin		7934937, https://www.finddx.org/technical-reports/technical-report-on-critical-concentrations-for-dst-of-medicines-used-in-the-treatment-of-drug-resistant-tb/
rrl upstream	1473383	1473657	intergenic		forward	275	linezolid, capreomycin, clarithromycin		https://www.finddx.org/technical-reports/technical-report-on-critical-concentrations-for-dst-of-medicines-used-in-the-treatment-of-drug-resistant-tb/
rrl	1473658	1476795	rRNA	Rvnr02	forward	3138	linezolid, capreomycin, clarithromycin		https://www.finddx.org/technical-reports/technical-report-on-critical-concentrations-for-dst-of-medicines-used-in-the-treatment-of-drug-resistant-tb/
ldtD upstream	1611271	1611433	intergenic		forward	163	beta-lactams		24041897
ldtD	1611434	1612249	CDS	Rv1433	forward	816	beta-lactams		24041897
fabG1 upstream	1673300	1673439	intergenic		forward	140	isoniazid, ethionamide, prothionamide		29284687
fabG1	1673440	1674183	CDS	Rv1483	forward	744	isoniazid, ethionamide, prothionamide		29284687
inhA upstream	1674184	1674201	intergenic		forward	18	isoniazid, ethionamide, prothionamide		29284687
inhA	1674202	1675011	CDS	Rv1484	forward	810	isoniazid, ethionamide, prothionamide		29284687
pykA upstream	1816082	1816188	intergenic		forward	107	cycloserine		https://www.finddx.org/technical-reports/technical-report-on-critical-concentrations-for-dst-of-medicines-used-in-the-treatment-of-drug-resistant-tb/
pykA	1816189	1817607	CDS	Rv1617	forward	1419	cycloserine		https://www.finddx.org/technical-reports/technical-report-on-critical-concentrations-for-dst-of-medicines-used-in-the-treatment-of-drug-resistant-tb/
rpsA upstream	1833380	1833541	intergenic		forward	162	pyrazinamide		30962348
rpsA	1833542	1834987	CDS	Rv1630	forward	1446	pyrazinamide		30962348
tlyA	1917940	1918746	CDS	Rv1694	forward	807	capreomycin		https://www.finddx.org/technical-reports/technical-report-on-critical-concentrations-for-dst-of-medicines-used-in-the-treatment-of-drug-resistant-tb/
cycA	1929786	1931456	CDS	Rv1704c	reverse	1671	cycloserine		https://www.finddx.org/technical-reports/technical-report-on-critical-concentrations-for-dst-of-medicines-used-in-the-treatment-of-drug-resistant-tb/
cycA upstream	1931457	1932654	intergenic		reverse	1198	cycloserine	cycA TSS covers PPE22 CDS	https://www.finddx.org/technical-reports/technical-report-on-critical-concentrations-for-dst-of-medicines-used-in-the-treatment-of-drug-resistant-tb/
eccB5 upstream	2017477	2017739	intergenic		forward	263	moxifloxacin, gatifloxacin, ofloxacin, levofloxacin		https://www.finddx.org/technical-reports/technical-report-on-critical-concentrations-for-dst-of-medicines-used-in-the-treatment-of-drug-resistant-tb/
eccB5,eccC5	2017740	2023432	CDS	Rv1782,Rv1783	forward	5693	moxifloxacin, gatifloxacin, ofloxacin, levofloxacin		https://www.finddx.org/technical-reports/technical-report-on-critical-concentrations-for-dst-of-medicines-used-in-the-treatment-of-drug-resistant-tb/
ndh	2101651	2103042	CDS	Rv1854c	reverse	1392	isoniazid, ethionamide, prothionamide, clofazimine, thioridazine		15673755, 29382761, 23228936
ndh upstream	2103043	2103183	intergenic		reverse	141	isoniazid, ethionamide, prothionamide, clofazimine, thioridazine		15673755, 29382761, 23228936
katG	2153889	2156111	CDS	Rv1908c	reverse	2223	isoniazid		29284687
katG upstream	2156112	2156148	intergenic		reverse	37	isoniazid		29284687
furA	2156149	2156592	CDS	Rv1909c	reverse	444	isoniazid		29284687
furA upstream	2156593	2156705	intergenic		reverse	113	isoniazid		29284687
Rv1979c	2221719	2223164	CDS	Rv1979c	reverse	1446	clofazimine		https://www.finddx.org/technical-reports/technical-report-on-critical-concentrations-for-dst-of-medicines-used-in-the-treatment-of-drug-resistant-tb/
Rv1979c upstream	2223165	2223342	intergenic		reverse	178	clofazimine		https://www.finddx.org/technical-reports/technical-report-on-critical-concentrations-for-dst-of-medicines-used-in-the-treatment-of-drug-resistant-tb/
erm(37) upstream	2231455	2231679	intergenic		forward	225	clarithromycin		14693532
erm(37)	2231680	2232219	CDS	Rv1988	forward	540	clarithromycin		14693532
pncA	2288681	2289241	CDS	Rv2043c	reverse	561	pyrazinamide		30962348
pncA upstream	2289242	2289281	intergenic		reverse	40	pyrazinamide		30962348
blaC	2325886	2326809	CDS	Rv2068c	reverse	924	beta-lactams		24041897
blaC upstream	2326810	2326943	intergenic		reverse	134	beta-lactams		24041897
mshC	2391215	2392459	CDS	Rv2130c	reverse	1245	isoniazid, ethionamide, prothionamide		21709101
mshC upstream	2392460	2392516	intergenic		reverse	57	isoniazid, ethionamide, prothionamide		21709101
kasA	2518115	2519365	CDS	Rv2245	forward	1251	isoniazid		27064254
eis	2714124	2715332	CDS	Rv2416c	reverse	1209	kanamycin		https://www.finddx.org/technical-reports/technical-report-on-critical-concentrations-for-dst-of-medicines-used-in-the-treatment-of-drug-resistant-tb/
eis upstream	2715333	2715471	intergenic		reverse	139	kanamycin		https://www.finddx.org/technical-reports/technical-report-on-critical-concentrations-for-dst-of-medicines-used-in-the-treatment-of-drug-resistant-tb/
ahpC upstream	2726088	2726192	intergenic		forward	105	isoniazid	compensates for KatG deficit	8658136
ahpC	2726193	2726780	CDS	Rv2428	forward	588	isoniazid	compensates for KatG deficit	8658136
folC	2746135	2747598	CDS	Rv2447c	reverse	1464	PAS		27021327
ldtB	2834109	2835335	CDS	Rv2518c	reverse	1227	beta-lactams		24041897
ldtB upstream	2835336	2835493	intergenic		reverse	158	beta-lactams		24041897
pepQ	2859300	2860418	CDS	Rv2535c	reverse	1119	bedaquiline, clofazimine		https://www.finddx.org/technical-reports/technical-report-on-critical-concentrations-for-dst-of-medicines-used-in-the-treatment-of-drug-resistant-tb/
pepQ upstream	2860419	2860451	intergenic		reverse	33	bedaquiline, clofazimine		https://www.finddx.org/technical-reports/technical-report-on-critical-concentrations-for-dst-of-medicines-used-in-the-treatment-of-drug-resistant-tb/
Rv2671 upstream	2985731	2986838	CDS	Rv2670c	forward	1108	PAS	Rv2671 upstream region covers Rv2670c CDS	27021327
Rv2671	2986839	2987615	CDS	Rv2671	forward	777	PAS		27021327
Rv2731	3043026	3044378	CDS	Rv2731	forward	1353	pyrazinamide		21835980
thyX	3067193	3067945	CDS	Rv2754c	reverse	753	PAS	compensates for ThyA deficit	27021327
thyX upstream	3067946	3068188	intergenic		reverse	243	PAS	compensates for ThyA deficit	27021327
dfrA	3073130	3073609	CDS	Rv2763c	reverse	480	PAS, co-trimoxazole		27021327
dfrA upstream	3073610	3073679	intergenic		reverse	70	PAS, co-trimoxazole		27021327
thyA	3073680	3074471	CDS	Rv2764c	reverse	792	PAS		27021327
thyA upstream	3074472	3074635	intergenic		reverse	164	PAS		27021327
ald upstream	3086755	3086819	intergenic		forward	65	cycloserine		https://www.finddx.org/technical-reports/technical-report-on-critical-concentrations-for-dst-of-medicines-used-in-the-treatment-of-drug-resistant-tb/
ald	3086820	3087935	CDS	Rv2780	forward	1116	cycloserine		https://www.finddx.org/technical-reports/technical-report-on-critical-concentrations-for-dst-of-medicines-used-in-the-treatment-of-drug-resistant-tb/
gpsI	3090339	3092597	CDS	Rv2783c	reverse	2259	pyrazinamide		21835980
gpsI upstream	3092598	3092950	intergenic		reverse	353	pyrazinamide		21835980
dacB2 upstream	3218271	3218338			forward	68	beta-lactams		22906310
dacB2	3218339	3219214	CDS	Rv2911	forward	876	beta-lactams		22906310
ddlA	3336796	3337917	CDS	Rv2981c	reverse	1122	cycloserine		https://www.finddx.org/technical-reports/technical-report-on-critical-concentrations-for-dst-of-medicines-used-in-the-treatment-of-drug-resistant-tb/
ddlA upstream	3337918	3337994	intergenic		reverse	77	cycloserine		https://www.finddx.org/technical-reports/technical-report-on-critical-concentrations-for-dst-of-medicines-used-in-the-treatment-of-drug-resistant-tb/
serB2	3401933	3403162	CDS	Rv3042c	reverse	1230	clofazimine		26984196
serB2 upstream	3403163	3403199	intergenic		reverse	37	clofazimine		26984196
mymA upstream	3448427	3448503	intergenic		forward	77	isoniazid, ethionamide, prothionamide		27539124, 27321573
mymA	3448504	3449991	CDS	Rv3083	forward	1488	isoniazid, ethionamide, prothionamide		27539124, 27321573
Rv3169	3537238	3538362	CDS	Rv3169	forward	1125	pyrazinamide		21835980
whiB7	3568401	3568679	CDS	Rv3197A	reverse	279	streptomycin, kanamycin, clarithromycin, PAS		27842870, 22232275, https://www.finddx.org/technical-reports/technical-report-on-critical-concentrations-for-dst-of-medicines-used-in-the-treatment-of-drug-resistant-tb/
whiB7 upstream	3568680	3569108	intergenic		reverse	429	streptomycin, kanamycin, clarithromycin, PAS		27842870, 22232275, https://www.finddx.org/technical-reports/technical-report-on-critical-concentrations-for-dst-of-medicines-used-in-the-treatment-of-drug-resistant-tb/
nudC	3571602	3572543	CDS	Rv3199c	reverse	942	isoniazid, ethionamide, prothionamide		22026918
nudC upstream	3572544	3572601	intergenic		reverse	58	isoniazid, ethionamide, prothionamide		22026918
fbiA upstream	3640142	3640542	intergenic		forward	401	delamanid, PA-824		https://www.finddx.org/technical-reports/technical-report-on-critical-concentrations-for-dst-of-medicines-used-in-the-treatment-of-drug-resistant-tb/
fbiA,B	3640543	3642881	CDS	Rv3261,Rv3262	forward	2339	delamanid, PA-824		https://www.finddx.org/technical-reports/technical-report-on-critical-concentrations-for-dst-of-medicines-used-in-the-treatment-of-drug-resistant-tb/
alr	3840194	3841420	CDS	Rv3423c	reverse	1227	cycloserine	3841348 corrected CDS start	https://www.finddx.org/technical-reports/technical-report-on-critical-concentrations-for-dst-of-medicines-used-in-the-treatment-of-drug-resistant-tb/
alr upstream	3841421	3841713	intergenic		reverse	293	cycloserine		https://www.finddx.org/technical-reports/technical-report-on-critical-concentrations-for-dst-of-medicines-used-in-the-treatment-of-drug-resistant-tb/
rpoA	3877464	3878507	CDS	Rv3457c	reverse	1044	rifampicin, rifabutin	compensates for rpoB mutations	22179134
rpoA upstream	3878508	3878658	intergenic		reverse	151	rifampicin, rifabutin	compensates for rpoB mutations	22179134
ddn upstream	3986733	3986843	intergenic		forward	111	delamanid, PA-824		https://www.finddx.org/technical-reports/technical-report-on-critical-concentrations-for-dst-of-medicines-used-in-the-treatment-of-drug-resistant-tb/
ddn	3986844	3987299	CDS	Rv3547	forward	456	delamanid, PA-824		https://www.finddx.org/technical-reports/technical-report-on-critical-concentrations-for-dst-of-medicines-used-in-the-treatment-of-drug-resistant-tb/
nat	4007331	4008182	CDS	Rv3566c	reverse	852	isoniazid		21514309
nat upstream	4008183	4008433	CDS	Rv3566A	reverse	251	isoniazid	nat upstream region covers Rv3566A CDS	21514309
panD	4043862	4044281	CDS	Rv3601c	reverse	420	pyrazinamide		30962348
folP1	4049138	4049980	CDS	Rv3608c	reverse	843	PAS, co-trimoxazole		27021327
folP1 upstream	4049981	4050585	CDS	Rv3609c	reverse	605	PAS, co-trimoxazole	folP1 upstream region covers folE CDS	27021327
aftA,embC	4237932	4243147	CDS	Rv3792,Rv3793	forward	5216	ethambutol		23995136
embA upstream	4243148	4243232	intergenic		forward	85	ethambutol	increases also embB transcription	23995136
embA,embB	4243233	4249810	CDS	Rv3794,Rv3795	forward	6578	ethambutol		23995136
ubiA	4268925	4269833	CDS	Rv3806c	reverse	909	ethambutol		23995136
ubiA upstream	4269834	4269839	intergenic		reverse	6	ethambutol		23995136
ethA	4326004	4327473	CDS	Rv3854c	reverse	1470	ethionamide, prothionamide, thioacetazone		17220416
ethA upstream	4327474	4327548	intergenic		reverse	75	ethionamide, prothionamide, thioacetazone	ethA-ethR intergenic	17220416
ethR	4327549	4328199	CDS	Rv3855	forward	651	ethionamide, prothionamide, thioacetazone		17220416
gidB	4407528	4408202	CDS	Rv3919c	reverse	675	streptomycin		17238915
gidB upstream	4408203	4408333	intergenic		reverse	131	streptomycin		17238915
						126519
