# Supplementary material for: Phylogenetically informative mutations in genes implicated in antibiotic resistance in Mycobacterium tuberculosis complex
Source: Genome Med. 2020 Mar 6;12:27. doi: 10.1186/s13073-020-00726-5 (PMC7060619; doi:10.1186/s13073-020-00726-5)
Supplement: Supplementary file 3 — Additional file 3: Table S3. Catalogue of 547 phylogenetically informative mutations in 92 genes implicated in drug resistance to 21 anti-TB drugs. [file 13073_2020_726_MOESM3_ESM.xlsx]

## Sheet: Table S3
# group_id	ref	pos	gene	GeneName	annotation	category	PureSNP	group_allel	number_group_strains	group_background_count	number_background_strains	group_type	group_subst	lineage_marker	associated_drug	Coll et al - natcomm2014	cryptic_catalogue	Cryptic_phenotype_data	pheno-S	pheno-S that are geno-R	pheno-S minus geno-R	pheno-R	pheno-R that are geno-R	pheno-R minus geno-R	true S + unexplained R	(true S)/(true S+unexplained R)	ratio >0.9 = neutral	comment
group_311	G	5072	-	gyrB_upstream	-	-	1	T	2	0	403	SNP	5072 G/T	6 (sub-group)	moxifloxacin, gatifloxacin, ofloxacin, levofloxacin	#N/A	region not interrogated	no CRyPTIC phenotypes								no data	NA
group_290	C	5075	-	gyrB_upstream	-	-	1	T	11	0	394	SNP	5075 C/T	1.2.2	moxifloxacin, gatifloxacin, ofloxacin, levofloxacin	#N/A	region not interrogated	no CRyPTIC phenotypes								no data	NA
group_329	A	5082	-	gyrB_upstream	-	-	0	GAP	2	0	403	Del	5082_GAP	M. microti (sub-group)	moxifloxacin, gatifloxacin, ofloxacin, levofloxacin	#N/A	region not interrogated	no CRyPTIC phenotypes								no data	NA
group_330	C	5671	Rv0005	gyrB	DNA gyrase (subunit B) GyrB (DNA topoisomerase (ATP-hydrolysing)) (DNA topoisomerase II) (type II DNA topoisomerase)	essential	1	T	3	0	402	SNP	Y144Y (tac/taT)	M. microti	moxifloxacin, gatifloxacin, ofloxacin, levofloxacin	#N/A	region not interrogated	no CRyPTIC phenotypes								no data	NA
group_327	G	5752	Rv0005	gyrB	DNA gyrase (subunit B) GyrB (DNA topoisomerase (ATP-hydrolysing)) (DNA topoisomerase II) (type II DNA topoisomerase)	essential	1	A	8	0	397	SNP	V171V (gtg/gtA)	M. bovis M. caprae	moxifloxacin, gatifloxacin, ofloxacin, levofloxacin	#N/A	region not interrogated	no CRyPTIC phenotypes								no data	NA
group_291	G	6112	Rv0005	gyrB	DNA gyrase (subunit B) GyrB (DNA topoisomerase (ATP-hydrolysing)) (DNA topoisomerase II) (type II DNA topoisomerase)	essential	1	C	56	0	349	SNP	M291I (atg/atC)	L1 (RD239)	moxifloxacin, gatifloxacin, ofloxacin, levofloxacin	1	region not interrogated	no CRyPTIC phenotypes								no data	NA
group_253	C	6124	Rv0005	gyrB	DNA gyrase (subunit B) GyrB (DNA topoisomerase (ATP-hydrolysing)) (DNA topoisomerase II) (type II DNA topoisomerase)	essential	1	T	14	0	391	SNP	A295A (gcc/gcT)	1.1.2	moxifloxacin, gatifloxacin, ofloxacin, levofloxacin	1.1.2	region not interrogated	no CRyPTIC phenotypes								no data	NA
group_171	G	6140	Rv0005	gyrB	DNA gyrase (subunit B) GyrB (DNA topoisomerase (ATP-hydrolysing)) (DNA topoisomerase II) (type II DNA topoisomerase)	essential	1	T	4	0	401	SNP	V301L (gtg/Ttg)	4.3.4.2.1	moxifloxacin, gatifloxacin, ofloxacin, levofloxacin	4.3.4.2 sub-clade	region not interrogated	no CRyPTIC phenotypes								no data	NA
group_326	T	6307	Rv0005	gyrB	DNA gyrase (subunit B) GyrB (DNA topoisomerase (ATP-hydrolysing)) (DNA topoisomerase II) (type II DNA topoisomerase)	essential	1	G	3	0	402	SNP	A356A (gct/gcG)	M. caprae	moxifloxacin, gatifloxacin, ofloxacin, levofloxacin	#N/A	region not interrogated	no CRyPTIC phenotypes								no data	NA
group_324	C	6406	Rv0005	gyrB	DNA gyrase (subunit B) GyrB (DNA topoisomerase (ATP-hydrolysing)) (DNA topoisomerase II) (type II DNA topoisomerase)	essential	1	T	5	0	400	SNP	N389N (aac/aaT)	M. bovis	moxifloxacin, gatifloxacin, ofloxacin, levofloxacin	#N/A	region not interrogated	no CRyPTIC phenotypes								no data	NA
group_307	G	6446	Rv0005	gyrB	DNA gyrase (subunit B) GyrB (DNA topoisomerase (ATP-hydrolysing)) (DNA topoisomerase II) (type II DNA topoisomerase)	essential	1	T	49	0	356	SNP	A403S (gcg/Tcg)	L5 L6 "animal strains"	moxifloxacin, gatifloxacin, ofloxacin, levofloxacin	bovis, 5, 6	region not interrogated	no CRyPTIC phenotypes								no data	NA
group_172	G	6817	Rv0005	gyrB	DNA gyrase (subunit B) GyrB (DNA topoisomerase (ATP-hydrolysing)) (DNA topoisomerase II) (type II DNA topoisomerase)	essential	1	A	2	0	403	SNP	K526K (aag/aaA)	4.3.4.2 (sub-group)	moxifloxacin, gatifloxacin, ofloxacin, levofloxacin	4.3.4	region not interrogated	no CRyPTIC phenotypes								no data	NA
group_286	C	7268	-	gyrA_upstream	-	-	1	T	7	0	398	SNP	7268 C/T	1.2.2 (sub-group)	moxifloxacin, gatifloxacin, ofloxacin, levofloxacin	#N/A	region not interrogated	no CRyPTIC phenotypes								no data	NA
group_143	G	7362	Rv0006	gyrA	DNA gyrase (subunit A) GyrA (DNA topoisomerase (ATP-hydrolysing)) (DNA topoisomerase II) (type II DNA topoisomerase)	nonessential	1	C	403	0	403	none	E21Q (gag/Cag)	NOT 4.9 (sub-group)	moxifloxacin, gatifloxacin, ofloxacin, levofloxacin	#N/A	region not interrogated	no CRyPTIC phenotypes								no data	NA
group_121	A	7539	Rv0006	gyrA	DNA gyrase (subunit A) GyrA (DNA topoisomerase (ATP-hydrolysing)) (DNA topoisomerase II) (type II DNA topoisomerase)	nonessential	1	G	15	0	390	SNP	T80A (acc/Gcc)	4.6.1.2 4.6.1.1	moxifloxacin, gatifloxacin, ofloxacin, levofloxacin	4.6.1	region not interrogated	no CRyPTIC phenotypes								no data	NA
group_113	C	7570	Rv0006	gyrA	DNA gyrase (subunit A) GyrA (DNA topoisomerase (ATP-hydrolysing)) (DNA topoisomerase II) (type II DNA topoisomerase)	nonessential	1	G	2	0	403	SNP	A90G (gcg/gGg)	4.6.1.2 (sub-group)	moxifloxacin, gatifloxacin, ofloxacin, levofloxacin	#N/A	region not interrogated	no CRyPTIC phenotypes								no data	NA	neutral, doi: 10.1128/AAC.02169-16
group_150	G	7585	Rv0006	gyrA	DNA gyrase (subunit A) GyrA (DNA topoisomerase (ATP-hydrolysing)) (DNA topoisomerase II) (type II DNA topoisomerase)	nonessential	1	C	381	0	381	none	S95T (agc/aCc)	NOT 4.7 4.8 4.9 4	moxifloxacin, gatifloxacin, ofloxacin, levofloxacin	4.7,4.8,4.9	region not interrogated	no CRyPTIC phenotypes								no data	NA
group_158	G	7892	Rv0006	gyrA	DNA gyrase (subunit A) GyrA (DNA topoisomerase (ATP-hydrolysing)) (DNA topoisomerase II) (type II DNA topoisomerase)	nonessential	1	A	10	0	395	SNP	L197L (ctg/ctA)	4.5	moxifloxacin, gatifloxacin, ofloxacin, levofloxacin	4.5	region not interrogated	no CRyPTIC phenotypes								no data	NA
group_186	G	8040	Rv0006	gyrA	DNA gyrase (subunit A) GyrA (DNA topoisomerase (ATP-hydrolysing)) (DNA topoisomerase II) (type II DNA topoisomerase)	nonessential	1	A	10	0	395	SNP	G247S (ggc/Agc)	4.3.3 (RD115)	moxifloxacin, gatifloxacin, ofloxacin, levofloxacin	4.3.3	region not interrogated	no CRyPTIC phenotypes								no data	NA
group_120	T	8049	Rv0006	gyrA	DNA gyrase (subunit A) GyrA (DNA topoisomerase (ATP-hydrolysing)) (DNA topoisomerase II) (type II DNA topoisomerase)	nonessential	1	G	3	0	402	SNP	S250A (tcc/Gcc)	4.6 (sub-group)	moxifloxacin, gatifloxacin, ofloxacin, levofloxacin	#N/A	region not interrogated	no CRyPTIC phenotypes								no data	NA
group_76	G	8056	Rv0006	gyrA	DNA gyrase (subunit A) GyrA (DNA topoisomerase (ATP-hydrolysing)) (DNA topoisomerase II) (type II DNA topoisomerase)	nonessential	1	T	3	0	402	SNP	R252L (cga/cTa)	3 (sub-group)	moxifloxacin, gatifloxacin, ofloxacin, levofloxacin	#N/A	region not interrogated	no CRyPTIC phenotypes								no data	NA
group_327	C	8285	Rv0006	gyrA	DNA gyrase (subunit A) GyrA (DNA topoisomerase (ATP-hydrolysing)) (DNA topoisomerase II) (type II DNA topoisomerase)	nonessential	1	T	8	0	397	SNP	I328I (atc/atT)	M. bovis M. caprae	moxifloxacin, gatifloxacin, ofloxacin, levofloxacin	#N/A	region not interrogated	no CRyPTIC phenotypes								no data	NA
group_291	C	8452	Rv0006	gyrA	DNA gyrase (subunit A) GyrA (DNA topoisomerase (ATP-hydrolysing)) (DNA topoisomerase II) (type II DNA topoisomerase)	nonessential	1	T	56	0	349	SNP	A384V (gca/gTa)	L1 (RD239)	moxifloxacin, gatifloxacin, ofloxacin, levofloxacin	1	region not interrogated	no CRyPTIC phenotypes								no data	NA
group_312	C	8493	Rv0006	gyrA	DNA gyrase (subunit A) GyrA (DNA topoisomerase (ATP-hydrolysing)) (DNA topoisomerase II) (type II DNA topoisomerase)	nonessential	1	T	9	0	396	SNP	L398F (ctc/Ttc)	6 (sub-group)	moxifloxacin, gatifloxacin, ofloxacin, levofloxacin	#N/A	region not interrogated	no CRyPTIC phenotypes								no data	NA
group_193	G	8688	Rv0006	gyrA	DNA gyrase (subunit A) GyrA (DNA topoisomerase (ATP-hydrolysing)) (DNA topoisomerase II) (type II DNA topoisomerase)	nonessential	1	T	6	0	399	SNP	A463S (gcc/Tcc)	4.2.2	moxifloxacin, gatifloxacin, ofloxacin, levofloxacin	#N/A	region not interrogated	no CRyPTIC phenotypes								no data	NA
group_318	C	8690	Rv0006	gyrA	DNA gyrase (subunit A) GyrA (DNA topoisomerase (ATP-hydrolysing)) (DNA topoisomerase II) (type II DNA topoisomerase)	nonessential	1	G	2	0	403	SNP	A463A (gcc/gcG)	6 (sub-group)	moxifloxacin, gatifloxacin, ofloxacin, levofloxacin	#N/A	region not interrogated	no CRyPTIC phenotypes								no data	NA
group_323	C	8741	Rv0006	gyrA	DNA gyrase (subunit A) GyrA (DNA topoisomerase (ATP-hydrolysing)) (DNA topoisomerase II) (type II DNA topoisomerase)	nonessential	1	T	2	0	403	SNP	R480R (cgc/cgT)	M. bovis (sub-group)	moxifloxacin, gatifloxacin, ofloxacin, levofloxacin	#N/A	region not interrogated	no CRyPTIC phenotypes								no data	NA
group_240	C	8876	Rv0006	gyrA	DNA gyrase (subunit A) GyrA (DNA topoisomerase (ATP-hydrolysing)) (DNA topoisomerase II) (type II DNA topoisomerase)	nonessential	1	T	4	0	401	SNP	Y525Y (tac/taT)	L 7	moxifloxacin, gatifloxacin, ofloxacin, levofloxacin	7	region not interrogated	no CRyPTIC phenotypes								no data	NA
group_246	C	9047	Rv0006	gyrA	DNA gyrase (subunit A) GyrA (DNA topoisomerase (ATP-hydrolysing)) (DNA topoisomerase II) (type II DNA topoisomerase)	nonessential	1	T	6	0	399	SNP	Y582Y (tac/taT)	1.1.2 (sub-group)	moxifloxacin, gatifloxacin, ofloxacin, levofloxacin	#N/A	region not interrogated	no CRyPTIC phenotypes								no data	NA
group_237	T	9143	Rv0006	gyrA	DNA gyrase (subunit A) GyrA (DNA topoisomerase (ATP-hydrolysing)) (DNA topoisomerase II) (type II DNA topoisomerase)	nonessential	1	C	109	0	109	none	I614I (att/atC)	NOT L2 L3 L4	moxifloxacin, gatifloxacin, ofloxacin, levofloxacin	Ancient lineages	region not interrogated	no CRyPTIC phenotypes								no data	NA
group_321	A	9217	Rv0006	gyrA	DNA gyrase (subunit A) GyrA (DNA topoisomerase (ATP-hydrolysing)) (DNA topoisomerase II) (type II DNA topoisomerase)	nonessential	1	C	2	0	403	SNP	D639A (gac/gCc)	M. bovis (sub-group)	moxifloxacin, gatifloxacin, ofloxacin, levofloxacin	#N/A	region not interrogated	no CRyPTIC phenotypes								no data	NA
group_280	G	9260	Rv0006	gyrA	DNA gyrase (subunit A) GyrA (DNA topoisomerase (ATP-hydrolysing)) (DNA topoisomerase II) (type II DNA topoisomerase)	nonessential	1	C	16	0	389	SNP	L653L (ctg/ctC)	1.2.1	moxifloxacin, gatifloxacin, ofloxacin, levofloxacin	1.2.1	region not interrogated	no CRyPTIC phenotypes								no data	NA
group_150	G	9304	Rv0006	gyrA	DNA gyrase (subunit A) GyrA (DNA topoisomerase (ATP-hydrolysing)) (DNA topoisomerase II) (type II DNA topoisomerase)	nonessential	1	A	381	0	381	none	G668D (ggc/gAc)	NOT 4.7 4.8 4.9 4	moxifloxacin, gatifloxacin, ofloxacin, levofloxacin	4.7,4.8,4.9 (solved)	region not interrogated	no CRyPTIC phenotypes								no data	NA
group_245	G	9443	Rv0006	gyrA	DNA gyrase (subunit A) GyrA (DNA topoisomerase (ATP-hydrolysing)) (DNA topoisomerase II) (type II DNA topoisomerase)	nonessential	1	A	5	0	400	SNP	L714L (ctg/ctA)	1.1.2 (sub-group)	moxifloxacin, gatifloxacin, ofloxacin, levofloxacin	#N/A	region not interrogated	no CRyPTIC phenotypes								no data	NA
group_194	G	9525	Rv0006	gyrA	DNA gyrase (subunit A) GyrA (DNA topoisomerase (ATP-hydrolysing)) (DNA topoisomerase II) (type II DNA topoisomerase)	nonessential	1	C	2	0	403	SNP	V742L (gta/Cta)	4.2.2.1 (sub-group)	moxifloxacin, gatifloxacin, ofloxacin, levofloxacin	#N/A	region not interrogated	no CRyPTIC phenotypes								no data	NA
group_232	G	9557	Rv0006	gyrA	DNA gyrase (subunit A) GyrA (DNA topoisomerase (ATP-hydrolysing)) (DNA topoisomerase II) (type II DNA topoisomerase)	nonessential	1	C	4	0	401	SNP	T752T (acg/acC)	4.1 (sub-group)	moxifloxacin, gatifloxacin, ofloxacin, levofloxacin	#N/A	region not interrogated	no CRyPTIC phenotypes								no data	NA
group_306	C	9566	Rv0006	gyrA	DNA gyrase (subunit A) GyrA (DNA topoisomerase (ATP-hydrolysing)) (DNA topoisomerase II) (type II DNA topoisomerase)	nonessential	1	T	18	0	387	SNP	Y755Y (tac/taT)	L5	moxifloxacin, gatifloxacin, ofloxacin, levofloxacin	5	region not interrogated	no CRyPTIC phenotypes								no data	NA
group_98	G	9596	Rv0006	gyrA	DNA gyrase (subunit A) GyrA (DNA topoisomerase (ATP-hydrolysing)) (DNA topoisomerase II) (type II DNA topoisomerase)	nonessential	1	T	10	0	395	SNP	A765A (gcg/gcT)	3 (sub-group)	moxifloxacin, gatifloxacin, ofloxacin, levofloxacin	#N/A	region not interrogated	no CRyPTIC phenotypes								no data	NA
group_263	T	19038	Rv0016c	pbpA	Probable penicillin-binding protein PbpA	nonessential	1	C	2	0	403	SNP	L399L (cta/ctG)	1.1.3 (sub-group)	beta-lactams	#N/A	region not interrogated	no CRyPTIC phenotypes								no data	NA
group_240	C	19077	Rv0016c	pbpA	Probable penicillin-binding protein PbpA	nonessential	1	T	4	0	401	SNP	Q386Q (cag/caA)	L 7	beta-lactams	#N/A	region not interrogated	no CRyPTIC phenotypes								no data	NA
group_120	T	19154	Rv0016c	pbpA	Probable penicillin-binding protein PbpA	nonessential	1	C	3	0	402	SNP	I361V (att/Gtt)	4.6 (sub-group)	beta-lactams	#N/A	region not interrogated	no CRyPTIC phenotypes								no data	NA
group_167	G	19425	Rv0016c	pbpA	Probable penicillin-binding protein PbpA	nonessential	1	A	3	0	402	SNP	P270P (ccc/ccT)	4 (sub-group)	beta-lactams	#N/A	region not interrogated	no CRyPTIC phenotypes								no data	NA
group_120	C	19628	Rv0016c	pbpA	Probable penicillin-binding protein PbpA	nonessential	1	T	3	0	402	SNP	D203N (gac/Aac)	4.6 (sub-group)	beta-lactams	#N/A	region not interrogated	no CRyPTIC phenotypes								no data	NA
group_326	C	53280	-	ponA1_upstream	-	-	1	T	3	0	402	SNP	53280 C/T	M. caprae	rifampicin, rifabutin, beta-lactams	#N/A	region not interrogated	Cryptic_RIF_data	4	0	4	0	0	0	4	1	< 10 (true S+unexplained R)
group_108	G	53422	-	ponA1_upstream	-	-	0	A	56	0	349	SNP	53422 G/A	L3 (RD750)	rifampicin, rifabutin, beta-lactams	#N/A	region not interrogated	Cryptic_RIF_data	1347	19	1328	354	340	14	1342	0.989568	neutral
group_278	C	53435	-	ponA1_upstream	-	-	0	G	3	0	402	SNP	53435 C/G	1.2.1 (sub-group)	rifampicin, rifabutin, beta-lactams	#N/A	region not interrogated	Cryptic_RIF_data	6	0	6	0	0	0	6	1	< 10 (true S+unexplained R)
group_324	C	53679	Rv0050	ponA1	Probable bifunctional penicillin-binding protein 1A/1B PonA1 (murein polymerase) (PBP1): penicillin-insensitive transglycosylase (peptidoglycan TGASE) + penicillin-sensitive transpeptidase (DD-transpeptidase)	nonessential	1	T	5	0	400	SNP	P6L (ccg/cTg)	M. bovis	rifampicin, rifabutin, beta-lactams	#N/A	region not interrogated	Cryptic_RIF_data	64	0	64	3	3	0	64	1	neutral
group_326	C	53688	Rv0050	ponA1	Probable bifunctional penicillin-binding protein 1A/1B PonA1 (murein polymerase) (PBP1): penicillin-insensitive transglycosylase (peptidoglycan TGASE) + penicillin-sensitive transpeptidase (DD-transpeptidase)	nonessential	1	T	3	0	402	SNP	T9I (acc/aTc)	M. caprae	rifampicin, rifabutin, beta-lactams	#N/A	region not interrogated	Cryptic_RIF_data	4	0	4	0	0	0	4	1	< 10 (true S+unexplained R)
group_223	C	53785	Rv0050	ponA1	Probable bifunctional penicillin-binding protein 1A/1B PonA1 (murein polymerase) (PBP1): penicillin-insensitive transglycosylase (peptidoglycan TGASE) + penicillin-sensitive transpeptidase (DD-transpeptidase)	nonessential	1	G	6	0	399	SNP	I41M (atc/atG)	4.1.1.3 (RD193)	rifampicin, rifabutin, beta-lactams	#N/A	region not interrogated	Cryptic_RIF_data	220	7	213	80	79	1	214	0.995327	neutral
group_128	C	54304	Rv0050	ponA1	Probable bifunctional penicillin-binding protein 1A/1B PonA1 (murein polymerase) (PBP1): penicillin-insensitive transglycosylase (peptidoglycan TGASE) + penicillin-sensitive transpeptidase (DD-transpeptidase)	nonessential	1	T	25	0	380	SNP	L214L (ctc/ctT)	4.6 (RD726)	rifampicin, rifabutin, beta-lactams	lineage4.6	region not interrogated	Cryptic_RIF_data	135	0	135	36	36	0	135	1	neutral
group_189	A	54394	Rv0050	ponA1	Probable bifunctional penicillin-binding protein 1A/1B PonA1 (murein polymerase) (PBP1): penicillin-insensitive transglycosylase (peptidoglycan TGASE) + penicillin-sensitive transpeptidase (DD-transpeptidase)	nonessential	1	G	315	0	315	none	A244A (gca/gcG)	NOT 4.3 4.4 4.5 4.6 4.7 4.8 4.9	rifampicin, rifabutin, beta-lactams	#N/A	region not interrogated	Cryptic_RIF_data	5093	70	5023	2251	2148	103	5126	0.979906	neutral
group_198	C	54562	Rv0050	ponA1	Probable bifunctional penicillin-binding protein 1A/1B PonA1 (murein polymerase) (PBP1): penicillin-insensitive transglycosylase (peptidoglycan TGASE) + penicillin-sensitive transpeptidase (DD-transpeptidase)	nonessential	1	T	3	0	402	SNP	Y300Y (tac/taT)	4.2.1	rifampicin, rifabutin, beta-lactams	#N/A	region not interrogated	Cryptic_RIF_data	30	0	30	10	10	0	30	1	neutral
group_250	C	54716	Rv0050	ponA1	Probable bifunctional penicillin-binding protein 1A/1B PonA1 (murein polymerase) (PBP1): penicillin-insensitive transglycosylase (peptidoglycan TGASE) + penicillin-sensitive transpeptidase (DD-transpeptidase)	nonessential	1	T	3	0	402	SNP	L352L (ctg/Ttg)	1.1.2 (sub-group)	rifampicin, rifabutin, beta-lactams	#N/A	region not interrogated	Cryptic_RIF_data	4	0	4	0	0	0	4	1	< 10 (true S+unexplained R)
group_108	G	54842	Rv0050	ponA1	Probable bifunctional penicillin-binding protein 1A/1B PonA1 (murein polymerase) (PBP1): penicillin-insensitive transglycosylase (peptidoglycan TGASE) + penicillin-sensitive transpeptidase (DD-transpeptidase)	nonessential	1	T	56	0	349	SNP	A394S (gcg/Tcg)	L3 (RD750)	rifampicin, rifabutin, beta-lactams	#N/A	region not interrogated	Cryptic_RIF_data	1521	20	1501	376	361	15	1516	0.990106	neutral
group_262	G	55069	Rv0050	ponA1	Probable bifunctional penicillin-binding protein 1A/1B PonA1 (murein polymerase) (PBP1): penicillin-insensitive transglycosylase (peptidoglycan TGASE) + penicillin-sensitive transpeptidase (DD-transpeptidase)	nonessential	1	C	10	0	395	SNP	L469F (ttg/ttC)	1.1.1	rifampicin, rifabutin, beta-lactams	#N/A	region not interrogated	Cryptic_RIF_data	53	0	53	14	11	3	56	0.946429	neutral
group_253	A	55418	Rv0050	ponA1	Probable bifunctional penicillin-binding protein 1A/1B PonA1 (murein polymerase) (PBP1): penicillin-insensitive transglycosylase (peptidoglycan TGASE) + penicillin-sensitive transpeptidase (DD-transpeptidase)	nonessential	1	G	14	0	391	SNP	I586V (att/Gtt)	1.1.2	rifampicin, rifabutin, beta-lactams	#N/A	region not interrogated	Cryptic_RIF_data	193	1	192	25	25	0	192	1	neutral
group_320	C	140644	Rv0116c	ldtA	Probable L,D-transpeptidase LdtA	nonessential	1	T	17	0	388	SNP	G127R (ggg/Agg)	L6	beta-lactams	#N/A	region not interrogated	no CRyPTIC phenotypes								no data	NA
group_49	C	140658	Rv0116c	ldtA	Probable L,D-transpeptidase LdtA	nonessential	1	T	2	0	403	SNP	G122D (ggt/gAt)	2.2.1 (sub-group)	beta-lactams	#N/A	region not interrogated	no CRyPTIC phenotypes								no data	NA
group_261	C	140857	Rv0116c	ldtA	Probable L,D-transpeptidase LdtA	nonessential	1	T	9	0	396	SNP	V56M (gtg/Atg)	1.1.1 (sub-group)	beta-lactams	#N/A	region not interrogated	no CRyPTIC phenotypes								no data	NA
group_251	G	140865	Rv0116c	ldtA	Probable L,D-transpeptidase LdtA	nonessential	1	T	2	0	403	SNP	A53E (gcg/gAg)	1.1.2 (sub-group)	beta-lactams	#N/A	region not interrogated	no CRyPTIC phenotypes								no data	NA
group_306	C	140875	Rv0116c	ldtA	Probable L,D-transpeptidase LdtA	nonessential	1	T	18	0	387	SNP	V50M (gtg/Atg)	L5	beta-lactams	#N/A	region not interrogated	no CRyPTIC phenotypes								no data	NA
group_167	T	140948	Rv0116c	ldtA	Probable L,D-transpeptidase LdtA	nonessential	1	G	3	0	402	SNP	I25I (ata/atC)	4 (sub-group)	beta-lactams	#N/A	region not interrogated	no CRyPTIC phenotypes								no data	NA
group_319	C	141025	-	ldtA_upstream	-	-	1	T	8	0	397	SNP	141025 C/T	6 (sub-group)	beta-lactams	#N/A	region not interrogated	no CRyPTIC phenotypes								no data	NA
group_313	G	141087	-	ldtA_upstream	-	-	1	A	2	0	403	SNP	141087 G/A	6 (sub-group)	beta-lactams	#N/A	region not interrogated	no CRyPTIC phenotypes								no data	NA
group_144	T	223942	Rv0192	Rv0192	hypothetical protein	nonessential	1	C	402	0	402	none	S127P (tcg/Ccg)	NOT 4.9	beta-lactams	#N/A	region not interrogated	no CRyPTIC phenotypes								no data	NA
group_233	C	224012	Rv0192	Rv0192	hypothetical protein	nonessential	1	T	5	0	400	SNP	A150V (gcc/gTc)	4.1 (sub-group)	beta-lactams	#N/A	region not interrogated	no CRyPTIC phenotypes								no data	NA
group_108	C	224338	Rv0192	Rv0192	hypothetical protein	nonessential	1	T	56	0	349	SNP	P259S (ccg/Tcg)	L3 (RD750)	beta-lactams	#N/A	region not interrogated	no CRyPTIC phenotypes								no data	NA
group_306	A	224414	Rv0192	Rv0192	hypothetical protein	nonessential	1	G	18	0	387	SNP	N284S (aac/aGc)	L5	beta-lactams	#N/A	region not interrogated	no CRyPTIC phenotypes								no data	NA
group_276	T	331022	Rv0275c	Rv0275c	Possible transcriptional regulatory protein (possibly TetR-family)	nonessential	0	C	4	0	401	SNP	T213A (aca/Gca)	1.2.1 (sub-group)	isoniazid	#N/A	region not interrogated	Cryptic_INH_data	10	0	10	2	2	0	10	1	neutral
group_240	G	331042	Rv0275c	Rv0275c	Possible transcriptional regulatory protein (possibly TetR-family)	nonessential	0	A	4	0	401	SNP	S206F (tcc/tTc)	L 7	isoniazid	#N/A	region not interrogated	Cryptic_INH_data	0	0	0	0	0	0	0	NA	< 10 (true S+unexplained R)
group_244	C	331289	Rv0275c	Rv0275c	Possible transcriptional regulatory protein (possibly TetR-family)	nonessential	0	T	4	0	401	SNP	A124T (gcc/Acc)	1.1.2 (sub-group)	isoniazid	#N/A	region not interrogated	Cryptic_INH_data	8	0	8	0	0	0	8	1	< 10 (true S+unexplained R)
group_306	A	331309	Rv0275c	Rv0275c	Possible transcriptional regulatory protein (possibly TetR-family)	nonessential	0	G	18	0	387	SNP	L117P (ctg/cCg)	L5	isoniazid	#N/A	region not interrogated	Cryptic_INH_data	10	0	10	2	2	0	10	1	neutral
group_162	G	331502	Rv0275c	Rv0275c	Possible transcriptional regulatory protein (possibly TetR-family)	nonessential	0	A	4	0	401	SNP	L53L (ctg/Ttg)	4.4.1.1	isoniazid	#N/A	region not interrogated	Cryptic_INH_data	221	0	221	71	66	5	226	0.977876	neutral
group_241	G	331588	Rv0275c	Rv0275c	Possible transcriptional regulatory protein (possibly TetR-family)	nonessential	0	A	105	0	105	none	S24L (tcg/tTg)	NOT L2 L3 L4 L7	isoniazid	#N/A	region not interrogated	Cryptic_INH_data	796	6	790	210	190	20	810	0.975309	neutral
group_60	C	331633	Rv0275c	Rv0275c	Possible transcriptional regulatory protein (possibly TetR-family)	nonessential	0	T	2	0	403	SNP	R9H (cgc/cAc)	2.2.2 (sub-group)	isoniazid	#N/A	region not interrogated	Cryptic_INH_data	10	1	9	30	28	2	11	0.818182	NA
group_88	C	490717	-	fgd1_upstream	-	-	1	T	2	0	403	SNP	490717 C/T	3 (sub-group)	delamanid, PA-824	#N/A	region not interrogated	no CRyPTIC phenotypes								no data	NA
group_256	C	490972	Rv0407	fgd1	F420-dependent glucose-6-phosphate dehydrogenase Fgd1	nonessential	1	A	4	0	401	SNP	R64S (cgt/Agt)	1.1.1.1	delamanid, PA-824	#N/A	region not interrogated	no CRyPTIC phenotypes								no data	NA
group_166	A	491270	Rv0407	fgd1	F420-dependent glucose-6-phosphate dehydrogenase Fgd1	nonessential	1	G	2	0	403	SNP	Y163C (tac/tGc)	4 (sub-group)	delamanid, PA-824	#N/A	region not interrogated	no CRyPTIC phenotypes								no data	NA
group_219	A	491591	Rv0407	fgd1	F420-dependent glucose-6-phosphate dehydrogenase Fgd1	nonessential	1	T	25	0	380	SNP	K270M (aag/aTg)	4.1.2.1 4.1.2	delamanid, PA-824	#N/A	region not interrogated	no CRyPTIC phenotypes								no data	NA
group_302	C	491595	Rv0407	fgd1	F420-dependent glucose-6-phosphate dehydrogenase Fgd1	nonessential	1	T	2	0	403	SNP	A271A (gcc/gcT)	5 (sub-group)	delamanid, PA-824	#N/A	region not interrogated	no CRyPTIC phenotypes								no data	NA
group_320	A	491668	Rv0407	fgd1	F420-dependent glucose-6-phosphate dehydrogenase Fgd1	nonessential	1	G	17	0	388	SNP	K296E (aag/Gag)	L6	delamanid, PA-824	#N/A	region not interrogated	no CRyPTIC phenotypes								no data	NA
group_235	T	491742	Rv0407	fgd1	F420-dependent glucose-6-phosphate dehydrogenase Fgd1	nonessential	1	C	258	0	258	none	F320F (ttt/ttC)	NOT L4	delamanid, PA-824	#N/A	region not interrogated	no CRyPTIC phenotypes								no data	NA
group_177	G	571943	Rv0483	lprQ	Probable conserved lipoprotein LprQ	nonessential	1	A	10	0	395	SNP	V78V (gtg/gtA)	4.3.4 (RD174)	beta-lactams	#N/A	region not interrogated	no CRyPTIC phenotypes								no data	NA
group_62	C	572417	Rv0483	lprQ	Probable conserved lipoprotein LprQ	nonessential	1	G	3	0	402	SNP	A236A (gcc/gcG)	2.1	beta-lactams	#N/A	region not interrogated	no CRyPTIC phenotypes								no data	NA
group_236	C	572591	Rv0483	lprQ	Probable conserved lipoprotein LprQ	nonessential	1	T	149	0	256	SNP	D294D (gac/gaT)	L2 L3	beta-lactams	#N/A	region not interrogated	no CRyPTIC phenotypes								no data	NA
group_285	C	573023	Rv0483	lprQ	Probable conserved lipoprotein LprQ	nonessential	1	T	2	0	403	SNP	T438T (acc/acT)	1.2.2 (sub-group)	beta-lactams	#N/A	region not interrogated	no CRyPTIC phenotypes								no data	NA
group_273	T	575368	Rv0486	mshA	Glycosyltransferase MshA	nonessential	1	C	9	0	396	SNP	D7D (gat/gaC)	1.2.1 (sub-group)	isoniazid, ethionamide, prothionamide	#N/A	region not interrogated	Cryptic_INH_data	241	1	240	66	61	5	245	0.979592	neutral
group_242	G	575664	Rv0486	mshA	Glycosyltransferase MshA	nonessential	1	C	2	0	403	SNP	G106A (ggg/gCg)	1.1.2 (sub-group)	isoniazid, ethionamide, prothionamide	#N/A	region not interrogated	Cryptic_INH_data	6	0	6	0	0	0	6	1	< 10 (true S+unexplained R)
group_218	A	575679	Rv0486	mshA	Glycosyltransferase MshA	nonessential	1	G	24	0	381	SNP	N111S (aac/aGc)	4.1.2.1 (RD182)	isoniazid, ethionamide, prothionamide	#N/A	region not interrogated	Cryptic_INH_data	640	2	638	158	140	18	656	0.972561	neutral
group_54	C	575907	Rv0486	mshA	Glycosyltransferase MshA	nonessential	1	T	81	0	324	SNP	A187V (gca/gTa)	2.2.1 2.2.1.2 2.2.1.1 (sub-group)	isoniazid, ethionamide, prothionamide	#N/A	region not interrogated	Cryptic_INH_data	901	9	892	1194	1158	36	928	0.961207	neutral
group_246	A	576000	Rv0486	mshA	Glycosyltransferase MshA	nonessential	1	C	6	0	399	SNP	D218A (gac/gCc)	1.1.2 (sub-group)	isoniazid, ethionamide, prothionamide	#N/A	region not interrogated	Cryptic_INH_data	50	1	49	5	3	2	51	0.960784	neutral
group_197	C	576077	Rv0486	mshA	Glycosyltransferase MshA	nonessential	1	T	10	0	395	SNP	L244L (ctg/Ttg)	4.2.2 4.2.2.1	isoniazid, ethionamide, prothionamide	lineage4.2.2	region not interrogated	Cryptic_INH_data	76	0	76	86	86	0	76	1	neutral
group_130	G	656266	Rv0565c	Rv0565c	Probable monooxygenase	nonessential	0	GAP	3	0	402	Del	656266_GAP	4.8 (sub-group)	ethionamide, prothionamide	#N/A	region not interrogated	no CRyPTIC phenotypes								no data	NA
group_130	T	656267	Rv0565c	Rv0565c	Probable monooxygenase	nonessential	0	GAP	3	0	402	Del	656267_GAP	4.8 (sub-group)	ethionamide, prothionamide	#N/A	region not interrogated	no CRyPTIC phenotypes								no data	NA
group_320	C	656432	Rv0565c	Rv0565c	Probable monooxygenase	nonessential	1	T	17	0	388	SNP	G347S (ggc/Agc)	L6	ethionamide, prothionamide	#N/A	region not interrogated	no CRyPTIC phenotypes								no data	NA
group_240	G	656656	Rv0565c	Rv0565c	Probable monooxygenase	nonessential	1	A	4	0	401	SNP	A272V (gcg/gTg)	L 7	ethionamide, prothionamide	#N/A	region not interrogated	no CRyPTIC phenotypes								no data	NA
group_236	C	657081	Rv0565c	Rv0565c	Probable monooxygenase	nonessential	1	T	149	0	256	SNP	V130V (gtg/gtA)	L2 L3	ethionamide, prothionamide	#N/A	region not interrogated	no CRyPTIC phenotypes								no data	NA
group_64	C	657142	Rv0565c	Rv0565c	Probable monooxygenase	nonessential	1	T	93	0	312	SNP	R110H (cgc/cAc)	L2 (RD105)	ethionamide, prothionamide	#N/A	region not interrogated	no CRyPTIC phenotypes								no data	NA
group_234	A	657269	Rv0565c	Rv0565c	Probable monooxygenase	nonessential	1	G	44	0	361	SNP	S68P (tcg/Ccg)	4.1	ethionamide, prothionamide	#N/A	region not interrogated	no CRyPTIC phenotypes								no data	NA
group_294	A	657352	Rv0565c	Rv0565c	Probable monooxygenase	nonessential	1	G	3	0	402	SNP	L40P (ctg/cCg)	5 (sub-group)	ethionamide, prothionamide	#N/A	region not interrogated	no CRyPTIC phenotypes								no data	NA
group_193	C	657425	Rv0565c	Rv0565c	Probable monooxygenase	nonessential	1	T	6	0	399	SNP	G16S (ggc/Agc)	4.2.2	ethionamide, prothionamide	#N/A	region not interrogated	no CRyPTIC phenotypes								no data	NA
group_326	A	731910	-	hadA_upstream	-	-	1	G	3	0	402	SNP	731910 A/G	M. caprae	thioacetazone	#N/A	region not interrogated	no CRyPTIC phenotypes								no data	NA
group_318	G	731919	-	hadA_upstream	-	-	1	A	2	0	403	SNP	731919 G/A	6 (sub-group)	thioacetazone	#N/A	region not interrogated	no CRyPTIC phenotypes								no data	NA
group_329	A	731961	Rv0635	hadA	(3R)-hydroxyacyl-ACP dehydratase subunit HadA	essential	1	G	2	0	403	SNP	H11R (cat/cGt)	M. microti (sub-group)	thioacetazone	#N/A	region not interrogated	no CRyPTIC phenotypes								no data	NA
group_76	C	732145	Rv0635	hadA	(3R)-hydroxyacyl-ACP dehydratase subunit HadA	essential	1	T	3	0	402	SNP	F72F (ttc/ttT)	3 (sub-group)	thioacetazone	#N/A	region not interrogated	no CRyPTIC phenotypes								no data	NA
group_249	G	732154	Rv0635	hadA	(3R)-hydroxyacyl-ACP dehydratase subunit HadA	essential	1	C	2	0	403	SNP	A75A (gcg/gcC)	1.1.2 (sub-group)	thioacetazone	#N/A	region not interrogated	no CRyPTIC phenotypes								no data	NA
group_20	T	732491	Rv0636	hadB	(3R)-hydroxyacyl-ACP dehydratase subunit HadB	essential	1	C	5	0	400	SNP	V33V (gtt/gtC)	2.2.1.1 (sub-group)	thioacetazone	#N/A	region not interrogated	no CRyPTIC phenotypes								no data	NA
group_324	A	732552	Rv0636	hadB	(3R)-hydroxyacyl-ACP dehydratase subunit HadB	essential	1	G	5	0	400	SNP	T54A (acc/Gcc)	M. bovis	thioacetazone	#N/A	region not interrogated	no CRyPTIC phenotypes								no data	NA
group_240	C	732691	Rv0636	hadB	(3R)-hydroxyacyl-ACP dehydratase subunit HadB	essential	1	G	4	0	401	SNP	A100G (gcc/gGc)	L 7	thioacetazone	#N/A	region not interrogated	no CRyPTIC phenotypes								no data	NA
group_248	C	732711	Rv0636	hadB	(3R)-hydroxyacyl-ACP dehydratase subunit HadB	essential	1	T	2	0	403	SNP	R107W (cgg/Tgg)	1.1.2 (sub-group)	thioacetazone	#N/A	region not interrogated	no CRyPTIC phenotypes								no data	NA
group_284	C	732912	Rv0637	hadC	(3R)-hydroxyacyl-ACP dehydratase subunit HadC	nonessential	1	A	5	0	400	SNP	R30R (cga/Aga)	1.2.2 (sub-group)	thioacetazone	#N/A	region not interrogated	no CRyPTIC phenotypes								no data	NA
group_265	C	733037	Rv0637	hadC	(3R)-hydroxyacyl-ACP dehydratase subunit HadC	nonessential	1	T	4	0	401	SNP	F71F (ttc/ttT)	1.1.3 (sub-group)	thioacetazone	#N/A	region not interrogated	no CRyPTIC phenotypes								no data	NA
group_319	G	733235	Rv0637	hadC	(3R)-hydroxyacyl-ACP dehydratase subunit HadC	nonessential	1	A	8	0	397	SNP	E137E (gag/gaA)	6 (sub-group)	thioacetazone	#N/A	region not interrogated	no CRyPTIC phenotypes								no data	NA
group_327	C	736313	Rv0642c	mmaA4	Methoxy mycolic acid synthase 4 MmaA4 (methyl mycolic acid synthase 4) (MMA4) (hydroxy mycolic acid synthase)	nonessential	1	T	8	0	397	SNP	P297P (ccg/ccA)	M. bovis M. caprae	thioacetazone	#N/A	region not interrogated	no CRyPTIC phenotypes								no data	NA
group_187	T	736710	Rv0642c	mmaA4	Methoxy mycolic acid synthase 4 MmaA4 (methyl mycolic acid synthase 4) (MMA4) (hydroxy mycolic acid synthase)	nonessential	1	C	20	0	385	SNP	N165S (aac/aGc)	4.3.4.2.1 4.3.4.2 4.3.4.1 4.3.3	thioacetazone	#N/A	region not interrogated	no CRyPTIC phenotypes								no data	NA
group_334	G	736919	Rv0642c	mmaA4	Methoxy mycolic acid synthase 4 MmaA4 (methyl mycolic acid synthase 4) (MMA4) (hydroxy mycolic acid synthase)	nonessential	1	T	31	0	374	SNP	F95L (ttc/ttA)	"animal strains" L6	thioacetazone	#N/A	region not interrogated	no CRyPTIC phenotypes								no data	NA
group_315	C	736930	Rv0642c	mmaA4	Methoxy mycolic acid synthase 4 MmaA4 (methyl mycolic acid synthase 4) (MMA4) (hydroxy mycolic acid synthase)	nonessential	1	T	4	0	401	SNP	V92I (gtc/Atc)	6 (sub-group)	thioacetazone	#N/A	region not interrogated	no CRyPTIC phenotypes								no data	NA
group_166	T	736945	Rv0642c	mmaA4	Methoxy mycolic acid synthase 4 MmaA4 (methyl mycolic acid synthase 4) (MMA4) (hydroxy mycolic acid synthase)	nonessential	1	C	2	0	403	SNP	T87A (acc/Gcc)	4 (sub-group)	thioacetazone	#N/A	region not interrogated	no CRyPTIC phenotypes								no data	NA
group_248	G	737099	Rv0642c	mmaA4	Methoxy mycolic acid synthase 4 MmaA4 (methyl mycolic acid synthase 4) (MMA4) (hydroxy mycolic acid synthase)	nonessential	1	T	2	0	403	SNP	F35L (ttc/ttA)	1.1.2 (sub-group)	thioacetazone	#N/A	region not interrogated	no CRyPTIC phenotypes								no data	NA
group_240	C	737363	Rv0643c	mmaA3	Methoxy mycolic acid synthase 3 MmaA3 (methyl mycolic acid synthase 3) (MMA3) (hydroxy mycolic acid synthase)	essential	1	A	4	0	401	SNP	E263_ (gag/Tag)	L 7	isoniazid, ethionamide, prothionamide	#N/A	region not interrogated	Cryptic_INH_data	0	0	0	0	0	0	0	NA	< 10 (true S+unexplained R)
group_180	G	738112	Rv0643c	mmaA3	Methoxy mycolic acid synthase 3 MmaA3 (methyl mycolic acid synthase 3) (MMA3) (hydroxy mycolic acid synthase)	essential	1	C	2	0	403	SNP	S13C (tcc/tGc)	4.3.3 (sub-group)	isoniazid, ethionamide, prothionamide	#N/A	region not interrogated	Cryptic_INH_data	0	0	0	9	9	0	0	NA	< 10 (true S+unexplained R)
group_227	T	738135	Rv0643c	mmaA3	Methoxy mycolic acid synthase 3 MmaA3 (methyl mycolic acid synthase 3) (MMA3) (hydroxy mycolic acid synthase)	essential	1	C	2	0	403	SNP	S5S (tca/tcG)	4.1.1.2	isoniazid, ethionamide, prothionamide	lineage4.1.1.2	region not interrogated	Cryptic_INH_data	51	1	50	1	1	0	50	1	neutral
group_63	T	738522	Rv0644c	mmaA2	Methoxy mycolic acid synthase 2 MmaA2 (methyl mycolic acid synthase 2) (MMA2) (hydroxy mycolic acid synthase)	nonessential	1	G	90	0	315	SNP	E213D (gaa/gaC)	L2 (RD207)	thioacetazone	#N/A	region not interrogated	no CRyPTIC phenotypes								no data	NA
group_265	C	738603	Rv0644c	mmaA2	Methoxy mycolic acid synthase 2 MmaA2 (methyl mycolic acid synthase 2) (MMA2) (hydroxy mycolic acid synthase)	nonessential	1	T	4	0	401	SNP	L186L (ttg/ttA)	1.1.3 (sub-group)	thioacetazone	#N/A	region not interrogated	no CRyPTIC phenotypes								no data	NA
group_334	C	738820	Rv0644c	mmaA2	Methoxy mycolic acid synthase 2 MmaA2 (methyl mycolic acid synthase 2) (MMA2) (hydroxy mycolic acid synthase)	nonessential	1	A	31	0	374	SNP	R114L (cgc/cTc)	"animal strains" L6	thioacetazone	#N/A	region not interrogated	no CRyPTIC phenotypes								no data	NA
group_306	C	738899	Rv0644c	mmaA2	Methoxy mycolic acid synthase 2 MmaA2 (methyl mycolic acid synthase 2) (MMA2) (hydroxy mycolic acid synthase)	nonessential	1	T	18	0	387	SNP	V88I (gtc/Atc)	L5	thioacetazone	#N/A	region not interrogated	no CRyPTIC phenotypes								no data	NA
group_199	C	738902	Rv0644c	mmaA2	Methoxy mycolic acid synthase 2 MmaA2 (methyl mycolic acid synthase 2) (MMA2) (hydroxy mycolic acid synthase)	nonessential	1	T	13	0	392	SNP	D87N (gac/Aac)	4.2	thioacetazone	#N/A	region not interrogated	no CRyPTIC phenotypes								no data	NA
group_166	C	739273	-	mmaA2_upstream	-	-	1	T	2	0	403	SNP	739273 C/T	4 (sub-group)	thioacetazone	#N/A	region not interrogated	no CRyPTIC phenotypes								no data	NA
group_329	T	759470	-	rpoB_upstream	-	-	1	G	2	0	403	SNP	759470 T/G	M. microti (sub-group)	rifampicin, rifabutin	#N/A	not classified	Cryptic_RIF_data	1	0	1	0	0	0	1	1	< 10 (true S+unexplained R)
group_247	A	759546	-	rpoB_upstream	-	-	1	G	7	0	398	SNP	759546 A/G	1.1.2 (sub-group)	rifampicin, rifabutin	#N/A	not classified	Cryptic_RIF_data	134	0	134	13	13	0	134	1	neutral
group_278	A	759590	-	rpoB_upstream	-	-	1	G	3	0	402	SNP	759590 A/G	1.2.1 (sub-group)	rifampicin, rifabutin	#N/A	not classified	Cryptic_RIF_data	7	0	7	0	0	0	7	1	< 10 (true S+unexplained R)
group_318	C	759685	-	rpoB_upstream	-	-	1	A	2	0	403	SNP	759685 C/A	6 (sub-group)	rifampicin, rifabutin	#N/A	not classified	Cryptic_RIF_data	0	0	0	0	0	0	0	NA	< 10 (true S+unexplained R)
group_325	C	759713	-	rpoB_upstream	-	-	1	A	2	0	403	SNP	759713 C/A	M. caprae (sub-group)	rifampicin, rifabutin	#N/A	not classified	Cryptic_RIF_data	0	0	0	0	0	0	0	NA	< 10 (true S+unexplained R)
group_105	C	759746	-	rpoB_upstream	-	-	1	T	53	0	352	SNP	759746 C/T	3.1.1 3.1.2.1 3 (sub-group)	rifampicin, rifabutin	#N/A	not classified	Cryptic_RIF_data	1435	19	1416	361	346	15	1431	0.989518	neutral
group_329	G	759851	Rv0667	rpoB	DNA-directed RNA polymerase (beta chain) RpoB (transcriptase beta chain) (RNA polymerase beta subunit)	epitope	1	T	2	0	403	SNP	P15P (ccg/ccT)	M. microti (sub-group)	rifampicin, rifabutin	#N/A	not classified	Cryptic_RIF_data	0	0	0	0	0	0	0	NA	< 10 (true S+unexplained R)
group_219	C	760115	Rv0667	rpoB	DNA-directed RNA polymerase (beta chain) RpoB (transcriptase beta chain) (RNA polymerase beta subunit)	epitope	1	T	25	0	380	SNP	D103D (gac/gaT)	4.1.2.1 4.1.2	rifampicin, rifabutin	4.1.2 sub-clade	not classified	Cryptic_RIF_data	747	3	744	150	140	10	754	0.986737	neutral
group_247	C	760490	Rv0667	rpoB	DNA-directed RNA polymerase (beta chain) RpoB (transcriptase beta chain) (RNA polymerase beta subunit)	epitope	1	T	7	0	398	SNP	V228V (gtc/gtT)	1.1.2 (sub-group)	rifampicin, rifabutin	#N/A	not classified	Cryptic_RIF_data	133	0	133	13	13	0	133	1	neutral
group_309	C	760855	Rv0667	rpoB	DNA-directed RNA polymerase (beta chain) RpoB (transcriptase beta chain) (RNA polymerase beta subunit)	epitope	1	T	6	0	399	SNP	T350I (acc/aTc)	6 (sub-group)	rifampicin, rifabutin	#N/A	S	Cryptic_RIF_data	6	0	6	0	0	0	6	1	< 10 (true S+unexplained R)
group_320	C	760969	Rv0667	rpoB	DNA-directed RNA polymerase (beta chain) RpoB (transcriptase beta chain) (RNA polymerase beta subunit)	epitope	1	T	17	0	388	SNP	S388L (tcg/tTg)	L6	rifampicin, rifabutin	#N/A	S	Cryptic_RIF_data	15	0	15	2	2	0	15	1	neutral
group_192	G	761489	Rv0667	rpoB	DNA-directed RNA polymerase (beta chain) RpoB (transcriptase beta chain) (RNA polymerase beta subunit)	epitope	1	A	5	0	400	SNP	E561E (gag/gaA)	4.2.2 (sub-group)	rifampicin, rifabutin	#N/A	not classified	Cryptic_RIF_data	43	0	43	19	19	0	43	1	neutral
group_320	A	761723	Rv0667	rpoB	DNA-directed RNA polymerase (beta chain) RpoB (transcriptase beta chain) (RNA polymerase beta subunit)	epitope	1	C	17	0	388	SNP	E639D (gaa/gaC)	L6	rifampicin, rifabutin	#N/A	not classified	Cryptic_RIF_data	14	0	14	2	2	0	14	1	neutral
group_108	T	762434	Rv0667	rpoB	DNA-directed RNA polymerase (beta chain) RpoB (transcriptase beta chain) (RNA polymerase beta subunit)	epitope	1	G	56	0	349	SNP	G876G (ggt/ggG)	L3 (RD750)	rifampicin, rifabutin	3	not classified	Cryptic_RIF_data	1500	20	1480	377	362	15	1495	0.989967	neutral
group_235	T	763031	Rv0667	rpoB	DNA-directed RNA polymerase (beta chain) RpoB (transcriptase beta chain) (RNA polymerase beta subunit)	epitope	1	C	258	0	258	none	A1075A (gct/gcC)	NOT L4	rifampicin, rifabutin	4 (solved)	not classified	Cryptic_RIF_data	3505	58	3447	1812	1730	82	3529	0.976764	neutral
group_298	C	763280	Rv0667	rpoB	DNA-directed RNA polymerase (beta chain) RpoB (transcriptase beta chain) (RNA polymerase beta subunit)	epitope	1	T	9	0	396	SNP	I1158I (atc/atT)	5 (sub-group)	rifampicin, rifabutin	#N/A	not classified	Cryptic_RIF_data	1	0	1	0	0	0	1	1	< 10 (true S+unexplained R)
group_273	G	763531	Rv0668	rpoC	DNA-directed RNA polymerase (beta' chain) RpoC (transcriptase beta' chain) (RNA polymerase beta' subunit)	essential	1	C	9	0	396	SNP	P54P (ccg/ccC)	1.2.1 (sub-group)	rifampicin, rifabutin	#N/A	region not interrogated	Cryptic_RIF_data	289	2	287	20	15	5	292	0.982877	neutral	compensates for rpoB mutations
group_281	C	763552	Rv0668	rpoC	DNA-directed RNA polymerase (beta' chain) RpoC (transcriptase beta' chain) (RNA polymerase beta' subunit)	essential	1	T	2	0	403	SNP	Y61Y (tac/taT)	1.2.2 (sub-group)	rifampicin, rifabutin	#N/A	region not interrogated	Cryptic_RIF_data	11	1	10	32	32	0	10	1	neutral	compensates for rpoB mutations
group_291	C	763884	Rv0668	rpoC	DNA-directed RNA polymerase (beta' chain) RpoC (transcriptase beta' chain) (RNA polymerase beta' subunit)	essential	1	T	56	0	349	SNP	A172V (gcc/gTc)	L1 (RD239)	rifampicin, rifabutin	1	region not interrogated	Cryptic_RIF_data	766	5	761	121	111	10	771	0.98703	neutral	compensates for rpoB mutations
group_291	C	763886	Rv0668	rpoC	DNA-directed RNA polymerase (beta' chain) RpoC (transcriptase beta' chain) (RNA polymerase beta' subunit)	essential	1	A	56	0	349	SNP	R173R (cgg/Agg)	L1 (RD239)	rifampicin, rifabutin	1	region not interrogated	Cryptic_RIF_data	765	5	760	121	111	10	770	0.987013	neutral	compensates for rpoB mutations
group_240	A	764013	Rv0668	rpoC	DNA-directed RNA polymerase (beta' chain) RpoC (transcriptase beta' chain) (RNA polymerase beta' subunit)	essential	1	C	4	0	401	SNP	E215A (gag/gCg)	L 7	rifampicin, rifabutin	7	region not interrogated	Cryptic_RIF_data	0	0	0	0	0	0	0	NA	< 10 (true S+unexplained R)	compensates for rpoB mutations
group_98	A	764181	Rv0668	rpoC	DNA-directed RNA polymerase (beta' chain) RpoC (transcriptase beta' chain) (RNA polymerase beta' subunit)	essential	1	G	10	0	395	SNP	D271G (gac/gGc)	3 (sub-group)	rifampicin, rifabutin	#N/A	region not interrogated	Cryptic_RIF_data	88	0	88	5	5	0	88	1	neutral	compensates for rpoB mutations
group_114	C	764810	Rv0668	rpoC	DNA-directed RNA polymerase (beta' chain) RpoC (transcriptase beta' chain) (RNA polymerase beta' subunit)	essential	1	A	3	0	402	SNP	P481T (ccc/Acc)	4.6.1.2 (sub-group)	rifampicin, rifabutin	#N/A	region not interrogated	Cryptic_RIF_data	2	0	2	7	7	0	2	1	< 10 (true S+unexplained R)	compensates for rpoB mutations
group_188	C	764995	Rv0668	rpoC	DNA-directed RNA polymerase (beta' chain) RpoC (transcriptase beta' chain) (RNA polymerase beta' subunit)	essential	1	G	21	0	384	SNP	A542A (gcc/gcG)	4.3	rifampicin, rifabutin	4.3	region not interrogated	Cryptic_RIF_data	702	8	694	276	257	19	713	0.973352	neutral	compensates for rpoB mutations
group_62	G	765121	Rv0668	rpoC	DNA-directed RNA polymerase (beta' chain) RpoC (transcriptase beta' chain) (RNA polymerase beta' subunit)	essential	1	A	3	0	402	SNP	G584G (ggg/ggA)	2.1	rifampicin, rifabutin	#N/A	region not interrogated	Cryptic_RIF_data	7	0	7	16	14	2	9	0.777778	< 10 (true S+unexplained R)	compensates for rpoB mutations
group_234	G	765150	Rv0668	rpoC	DNA-directed RNA polymerase (beta' chain) RpoC (transcriptase beta' chain) (RNA polymerase beta' subunit)	essential	1	A	44	0	361	SNP	G594E (ggg/gAg)	4.1	rifampicin, rifabutin	4.1	region not interrogated	Cryptic_RIF_data	1245	11	1234	292	279	13	1247	0.989575	neutral	compensates for rpoB mutations
group_267	C	765171	Rv0668	rpoC	DNA-directed RNA polymerase (beta' chain) RpoC (transcriptase beta' chain) (RNA polymerase beta' subunit)	essential	1	T	29	0	376	SNP	P601L (ccg/cTg)	1.1	rifampicin, rifabutin	1.1	region not interrogated	Cryptic_RIF_data	324	1	323	49	46	3	326	0.990798	neutral	compensates for rpoB mutations
group_266	G	765230	Rv0668	rpoC	DNA-directed RNA polymerase (beta' chain) RpoC (transcriptase beta' chain) (RNA polymerase beta' subunit)	essential	1	A	5	0	400	SNP	A621T (gcg/Acg)	1.1.3	rifampicin, rifabutin	1.1.3	region not interrogated	Cryptic_RIF_data	76	0	76	8	8	0	76	1	neutral	compensates for rpoB mutations
group_248	G	765988	Rv0668	rpoC	DNA-directed RNA polymerase (beta' chain) RpoC (transcriptase beta' chain) (RNA polymerase beta' subunit)	essential	1	A	2	0	403	SNP	L873L (ctg/ctA)	1.1.2 (sub-group)	rifampicin, rifabutin	#N/A	region not interrogated	Cryptic_RIF_data	7	1	6	7	7	0	6	1	< 10 (true S+unexplained R)	compensates for rpoB mutations
group_309	T	766231	Rv0668	rpoC	DNA-directed RNA polymerase (beta' chain) RpoC (transcriptase beta' chain) (RNA polymerase beta' subunit)	essential	1	C	6	0	399	SNP	A954A (gct/gcC)	6 (sub-group)	rifampicin, rifabutin	#N/A	region not interrogated	Cryptic_RIF_data	6	0	6	0	0	0	6	1	< 10 (true S+unexplained R)	compensates for rpoB mutations
group_9	A	766645	Rv0668	rpoC	DNA-directed RNA polymerase (beta' chain) RpoC (transcriptase beta' chain) (RNA polymerase beta' subunit)	essential	1	C	17	0	388	SNP	E1092D (gaa/gaC)	2.2.1 (sub-group)	rifampicin, rifabutin	#N/A	region not interrogated	Cryptic_RIF_data	187	13	174	400	383	17	191	0.910995	neutral	compensates for rpoB mutations
group_240	G	766955	Rv0668	rpoC	DNA-directed RNA polymerase (beta' chain) RpoC (transcriptase beta' chain) (RNA polymerase beta' subunit)	essential	1	A	4	0	401	SNP	E1196K (gag/Aag)	L 7	rifampicin, rifabutin	7	region not interrogated	Cryptic_RIF_data	0	0	0	0	0	0	0	NA	< 10 (true S+unexplained R)	compensates for rpoB mutations
group_144	T	775639	Rv0676c	mmpL5	Probable conserved transmembrane transport protein MmpL5	nonessential	1	C	402	0	402	none	I948V (att/Gtt)	NOT 4.9	bedaquiline, clofazimine	#N/A	region not interrogated	no CRyPTIC phenotypes								no data	NA
group_279	A	775746	Rv0676c	mmpL5	Probable conserved transmembrane transport protein MmpL5	nonessential	1	G	7	0	398	SNP	M912T (atg/aCg)	1.2.1 (sub-group)	bedaquiline, clofazimine	#N/A	region not interrogated	no CRyPTIC phenotypes								no data	NA
group_304	G	775754	Rv0676c	mmpL5	Probable conserved transmembrane transport protein MmpL5	nonessential	0	GAP	4	0	401	Del	775754_GAP	5 (sub-group)	bedaquiline, clofazimine	#N/A	region not interrogated	no CRyPTIC phenotypes								no data	NA
group_243	C	775979	Rv0676c	mmpL5	Probable conserved transmembrane transport protein MmpL5	nonessential	1	T	2	0	403	SNP	L834L (ttg/ttA)	1.1.2 (sub-group)	bedaquiline, clofazimine	#N/A	region not interrogated	no CRyPTIC phenotypes								no data	NA
group_235	G	776100	Rv0676c	mmpL5	Probable conserved transmembrane transport protein MmpL5	nonessential	1	A	258	0	258	none	T794I (acc/aTc)	NOT L4	bedaquiline, clofazimine	#N/A	region not interrogated	no CRyPTIC phenotypes								no data	NA
group_48	C	776182	Rv0676c	mmpL5	Probable conserved transmembrane transport protein MmpL5	nonessential	1	T	74	0	331	SNP	D767N (gac/Aac)	2.2.1 2.2.1.2 2.2.1.1 (sub-group)	bedaquiline, clofazimine	#N/A	region not interrogated	no CRyPTIC phenotypes								no data	NA
group_240	C	776202	Rv0676c	mmpL5	Probable conserved transmembrane transport protein MmpL5	nonessential	1	G	4	0	401	SNP	G760A (ggt/gCt)	L 7	bedaquiline, clofazimine	#N/A	region not interrogated	no CRyPTIC phenotypes								no data	NA
group_247	A	776395	Rv0676c	mmpL5	Probable conserved transmembrane transport protein MmpL5	nonessential	1	G	7	0	398	SNP	F696L (ttc/Ctc)	1.1.2 (sub-group)	bedaquiline, clofazimine	#N/A	region not interrogated	no CRyPTIC phenotypes								no data	NA
group_120	G	776988	Rv0676c	mmpL5	Probable conserved transmembrane transport protein MmpL5	nonessential	0	GAP	3	0	402	Del	776988_GAP	4.6 (sub-group)	bedaquiline, clofazimine	#N/A	region not interrogated	no CRyPTIC phenotypes								no data	NA
group_198	C	777451	Rv0676c	mmpL5	Probable conserved transmembrane transport protein MmpL5	nonessential	1	G	3	0	402	SNP	V344L (gtc/Ctc)	4.2.1	bedaquiline, clofazimine	#N/A	region not interrogated	no CRyPTIC phenotypes								no data	NA
group_263	G	777572	Rv0676c	mmpL5	Probable conserved transmembrane transport protein MmpL5	nonessential	1	A	2	0	403	SNP	F303F (ttc/ttT)	1.1.3 (sub-group)	bedaquiline, clofazimine	#N/A	region not interrogated	no CRyPTIC phenotypes								no data	NA
group_255	G	777581	Rv0676c	mmpL5	Probable conserved transmembrane transport protein MmpL5	nonessential	1	T	3	0	402	SNP	Y300_ (tac/taA)	1.1.1.1 (sub-group)	bedaquiline, clofazimine	#N/A	region not interrogated	no CRyPTIC phenotypes								no data	NA
group_126	C	778298	Rv0676c	mmpL5	Probable conserved transmembrane transport protein MmpL5	nonessential	1	T	6	0	399	SNP	A61A (gcg/gcA)	4.6.2.2 4.6.2 (sub-group)	bedaquiline, clofazimine	#N/A	region not interrogated	no CRyPTIC phenotypes								no data	NA
group_120	G	778673	Rv0677c	mmpS5	Possible conserved membrane protein MmpS5	nonessential	1	A	3	0	402	SNP	P78L (cca/cTa)	4.6 (sub-group)	bedaquiline, clofazimine	#N/A	region not interrogated	no CRyPTIC phenotypes								no data	NA
group_144	T	781395	-	rpsA_upstream	-	-	1	C	402	0	402	none	781395 T/C	NOT 4.9	streptomycin	#N/A	region not interrogated	no CRyPTIC phenotypes								no data	NA
group_233	C	781421	-	rpsA_upstream	-	-	1	A	5	0	400	SNP	781421 C/A	4.1 (sub-group)	streptomycin	#N/A	region not interrogated	no CRyPTIC phenotypes								no data	NA
group_240	G	781488	-	rpsA_upstream	-	-	1	A	4	0	401	SNP	781488 G/A	L 7	streptomycin	#N/A	region not interrogated	no CRyPTIC phenotypes								no data	NA
group_72	G	800899	Rv0701	rplC	50S ribosomal protein L3 RplC	essential	1	A	2	0	403	SNP	A31T (gcc/Acc)	3 (sub-group)	linezolid	#N/A	region not interrogated	no CRyPTIC phenotypes								no data	NA
group_240	C	1128048	-	rpfB_upstream	-	-	1	G	4	0	401	SNP	1128048 C/G	L 7	clarithromycin	#N/A	region not interrogated	no CRyPTIC phenotypes								no data	NA
group_273	G	1128814	Rv1009	rpfB	Probable resuscitation-promoting factor RpfB	nonessential	1	A	9	0	396	SNP	E242K (gag/Aag)	1.2.1 (sub-group)	clarithromycin	#N/A	region not interrogated	no CRyPTIC phenotypes								no data	NA
group_332	C	1128825	Rv1009	rpfB	Probable resuscitation-promoting factor RpfB	nonessential	1	T	5	0	400	SNP	G245G (ggc/ggT)	M. microti M. pinnipedii	clarithromycin	#N/A	region not interrogated	no CRyPTIC phenotypes								no data	NA
group_25	G	1128883	Rv1009	rpfB	Probable resuscitation-promoting factor RpfB	nonessential	1	A	11	0	394	SNP	V265M (gtg/Atg)	2.2.1.1	clarithromycin	#N/A	region not interrogated	no CRyPTIC phenotypes								no data	NA
group_327	G	1128935	Rv1009	rpfB	Probable resuscitation-promoting factor RpfB	nonessential	1	A	8	0	397	SNP	G282E (gga/gAa)	M. bovis M. caprae	clarithromycin	#N/A	region not interrogated	no CRyPTIC phenotypes								no data	NA
group_324	C	1129160	Rv1010	ksgA	Probable dimethyladenosine transferase KsgA (S-adenosylmethionine-6-N', N'-adenosyl(rRNA) dimethyltransferase) (16S rRNA dimethylase) (high level kasugamycin resistance protein KsgA) (kasugamycin dimethyltransferase)	nonessential	1	T	5	0	400	SNP	C3C (tgc/tgT)	M. bovis	clarithromycin	#N/A	region not interrogated	no CRyPTIC phenotypes								no data	NA
group_196	G	1129165	Rv1010	ksgA	Probable dimethyladenosine transferase KsgA (S-adenosylmethionine-6-N', N'-adenosyl(rRNA) dimethyltransferase) (16S rRNA dimethylase) (high level kasugamycin resistance protein KsgA) (kasugamycin dimethyltransferase)	nonessential	1	A	4	0	401	SNP	S5N (agc/aAc)	4.2.2.1	clarithromycin	#N/A	region not interrogated	no CRyPTIC phenotypes								no data	NA
group_166	G	1129238	Rv1010	ksgA	Probable dimethyladenosine transferase KsgA (S-adenosylmethionine-6-N', N'-adenosyl(rRNA) dimethyltransferase) (16S rRNA dimethylase) (high level kasugamycin resistance protein KsgA) (kasugamycin dimethyltransferase)	nonessential	1	A	2	0	403	SNP	R29R (cgg/cgA)	4 (sub-group)	clarithromycin	#N/A	region not interrogated	no CRyPTIC phenotypes								no data	NA
group_158	G	1129926	Rv1010	ksgA	Probable dimethyladenosine transferase KsgA (S-adenosylmethionine-6-N', N'-adenosyl(rRNA) dimethyltransferase) (16S rRNA dimethylase) (high level kasugamycin resistance protein KsgA) (kasugamycin dimethyltransferase)	nonessential	1	C	10	0	395	SNP	G259R (gga/Cga)	4.5	clarithromycin	#N/A	region not interrogated	no CRyPTIC phenotypes								no data	NA
group_72	G	1300541	Rv1170	mshB	N-acetyl-1-D-myo-inosityl-2-amino-2-deoxy-alpha- D-glucopyranoside deacetylase MshB (GlcNAc-Ins deacetylase)	nonessential	1	A	2	0	403	SNP	G80R (ggg/Agg)	3 (sub-group)	isoniazid	#N/A	region not interrogated	Cryptic_INH_data	1	0	1	2	2	0	1	1	< 10 (true S+unexplained R)
group_255	G	1300786	Rv1170	mshB	N-acetyl-1-D-myo-inosityl-2-amino-2-deoxy-alpha- D-glucopyranoside deacetylase MshB (GlcNAc-Ins deacetylase)	nonessential	1	T	3	0	402	SNP	A161A (gcg/gcT)	1.1.1.1 (sub-group)	isoniazid	#N/A	region not interrogated	Cryptic_INH_data	17	0	17	4	3	1	18	0.944444	neutral
group_61	G	1301002	Rv1170	mshB	N-acetyl-1-D-myo-inosityl-2-amino-2-deoxy-alpha- D-glucopyranoside deacetylase MshB (GlcNAc-Ins deacetylase)	nonessential	1	A	3	0	402	SNP	A233A (gcg/gcA)	2.2.2	isoniazid	#N/A	region not interrogated	Cryptic_INH_data	19	1	18	38	34	4	22	0.818182	NA
group_166	G	1301075	Rv1170	mshB	N-acetyl-1-D-myo-inosityl-2-amino-2-deoxy-alpha- D-glucopyranoside deacetylase MshB (GlcNAc-Ins deacetylase)	nonessential	1	A	2	0	403	SNP	A258T (gcc/Acc)	4 (sub-group)	isoniazid	#N/A	region not interrogated	Cryptic_INH_data	11	0	11	3	3	0	11	1	neutral
group_307	A	1302899	-	fbiC_upstream	-	-	1	G	49	0	356	SNP	1302899 A/G	L5 L6 "animal strains"	delamanid, PA-824	#N/A	region not interrogated	no CRyPTIC phenotypes								no data	NA
group_183	G	1303095	Rv1173	fbiC	Probable F420 biosynthesis protein FbiC	nonessential	1	A	2	0	403	SNP	L55L (ctg/ctA)	4.3.3 (sub-group)	delamanid, PA-824	#N/A	region not interrogated	no CRyPTIC phenotypes								no data	NA
group_62	G	1304443	Rv1173	fbiC	Probable F420 biosynthesis protein FbiC	nonessential	1	A	3	0	402	SNP	A505T (gcg/Acg)	2.1	delamanid, PA-824	#N/A	region not interrogated	no CRyPTIC phenotypes								no data	NA
group_233	C	1304610	Rv1173	fbiC	Probable F420 biosynthesis protein FbiC	nonessential	1	T	5	0	400	SNP	T560T (acc/acT)	4.1 (sub-group)	delamanid, PA-824	#N/A	region not interrogated	no CRyPTIC phenotypes								no data	NA
group_240	C	1305129	Rv1173	fbiC	Probable F420 biosynthesis protein FbiC	nonessential	1	T	4	0	401	SNP	T733T (acc/acT)	L 7	delamanid, PA-824	#N/A	region not interrogated	no CRyPTIC phenotypes								no data	NA
group_224	A	1332299	Rv1189	sigI	Possible alternative RNA polymerase sigma factor SigI	nonessential	0	G	2	0	403	SNP	I70V (atc/Gtc)	4.1.1.1 (sub-group)	isoniazid	#N/A	region not interrogated	Cryptic_INH_data	51	0	51	11	11	0	51	1	neutral
group_172	G	1332623	Rv1189	sigI	Possible alternative RNA polymerase sigma factor SigI	nonessential	1	A	2	0	403	SNP	V178I (gtc/Atc)	4.3.4.2 (sub-group)	isoniazid	#N/A	region not interrogated	Cryptic_INH_data	38	1	37	7	7	0	37	1	neutral
group_309	T	1351157	-	folP2_upstream	-	-	1	C	6	0	399	SNP	1351157 T/C	6 (sub-group)	co-trimoxazole	#N/A	region not interrogated	no CRyPTIC phenotypes								no data	NA
group_235	A	1351172	-	folP2_upstream	-	-	1	G	258	0	258	none	1351172 A/G	NOT L4	co-trimoxazole	#N/A	region not interrogated	no CRyPTIC phenotypes								no data	NA
group_25	C	1351407	Rv1207	folP2	Dihydropteroate synthase 2 FolP2 (DHPS 2) (dihydropteroate pyrophosphorylase 2)	nonessential	1	G	11	0	394	SNP	R73G (cgg/Ggg)	2.2.1.1	co-trimoxazole	#N/A	region not interrogated	no CRyPTIC phenotypes								no data	NA
group_158	C	1351724	Rv1207	folP2	Dihydropteroate synthase 2 FolP2 (DHPS 2) (dihydropteroate pyrophosphorylase 2)	nonessential	1	T	10	0	395	SNP	F178F (ttc/ttT)	4.5	co-trimoxazole	#N/A	region not interrogated	no CRyPTIC phenotypes								no data	NA
group_156	G	1406101	Rv1258c	Rv1258c	Probable conserved integral membrane transport protein	nonessential	1	A	6	0	399	SNP	P414S (ccc/Tcc)	4.5 (sub-group)	streptomycin, PAS	#N/A	region not interrogated	no CRyPTIC phenotypes								no data	NA
group_273	A	1406312	Rv1258c	Rv1258c	Probable conserved integral membrane transport protein	nonessential	1	G	9	0	396	SNP	H343H (cat/caC)	1.2.1 (sub-group)	streptomycin, PAS	#N/A	region not interrogated	no CRyPTIC phenotypes								no data	NA
group_296	C	1406511	Rv1258c	Rv1258c	Probable conserved integral membrane transport protein	nonessential	1	A	2	0	403	SNP	G277V (ggg/gTg)	5 (sub-group)	streptomycin, PAS	#N/A	region not interrogated	no CRyPTIC phenotypes								no data	NA
group_312	A	1406685	Rv1258c	Rv1258c	Probable conserved integral membrane transport protein	nonessential	1	G	9	0	396	SNP	V219A (gtc/gCc)	6 (sub-group)	streptomycin, PAS	#N/A	region not interrogated	no CRyPTIC phenotypes								no data	NA
group_301	T	1407273	Rv1258c	Rv1258c	Probable conserved integral membrane transport protein	nonessential	1	A	13	0	392	SNP	D23V (gat/gTt)	5 (sub-group)	streptomycin, PAS	#N/A	region not interrogated	no CRyPTIC phenotypes								no data	NA
group_147	G	1407604	Rv1259	udgB	Probable uracil DNA glycosylase, UdgB	nonessential	1	A	2	0	403	SNP	R89Q (cgg/cAg)	4.7 (sub-group)	streptomycin, PAS	#N/A	region not interrogated	no CRyPTIC phenotypes								no data	NA
group_282	A	1407729	Rv1259	udgB	Probable uracil DNA glycosylase, UdgB	nonessential	1	G	3	0	402	SNP	I131V (atc/Gtc)	1.2.2 (sub-group)	streptomycin, PAS	#N/A	region not interrogated	no CRyPTIC phenotypes								no data	NA
group_115	A	1416410	Rv1267c	embR	Probable transcriptional regulatory protein EmbR	nonessential	1	C	8	0	397	SNP	L313R (ctg/cGg)	4.6.1.2	ethambutol	4.6.1.2	not classified	Cryptic_EMB_data	7	0	7	6	4	2	9	0.777778	< 10 (true S+unexplained R)
group_312	G	1416633	Rv1267c	embR	Probable transcriptional regulatory protein EmbR	nonessential	0	C	9	0	396	SNP	L239V (ctc/Gtc)	6 (sub-group)	ethambutol	#N/A	not classified	Cryptic_EMB_data	5	0	5	0	0	0	5	1	< 10 (true S+unexplained R)
group_240	T	1416977	Rv1267c	embR	Probable transcriptional regulatory protein EmbR	nonessential	0	C	4	0	401	SNP	H124R (cac/cGc)	L 7	ethambutol	7	not classified	Cryptic_EMB_data	0	0	0	0	0	0	0	NA	< 10 (true S+unexplained R)
group_291	C	1417019	Rv1267c	embR	Probable transcriptional regulatory protein EmbR	nonessential	0	T	56	0	349	SNP	C110Y (tgc/tAc)	L1 (RD239)	ethambutol	1	S	Cryptic_EMB_data	797	7	790	74	67	7	797	0.991217	neutral
group_237	G	1417554	-	embR_upstream	-	-	1	C	109	0	109	none	1417554 G/C	NOT L2 L3 L4	ethambutol	#N/A	not classified	Cryptic_EMB_data	924	9	915	76	69	7	922	0.992408	neutral
group_258	G	1461227	Rv1305	atpE	Probable ATP synthase C chain AtpE (lipid-binding protein) (dicyclohexylcarbodiimide-binding protein)	essential	1	A	3	0	402	SNP	E61E (gag/gaA)	1.1.1 (sub-group)	bedaquiline	#N/A	region not interrogated	no CRyPTIC phenotypes								no data	NA
group_320	G	1461251	Rv1305	atpE	Probable ATP synthase C chain AtpE (lipid-binding protein) (dicyclohexylcarbodiimide-binding protein)	essential	1	T	17	0	388	SNP	A69A (gcg/gcT)	L6	bedaquiline	lineage6	region not interrogated	no CRyPTIC phenotypes								no data	NA
group_288	G	1472728	Rvnr01	rrs	rRNA	-	1	A	2	0	403	SNP	1472728 G/A	1.2.2 (sub-group)	streptomycin, amikacin, kanamycin, capreomycin	#N/A	region not interrogated	no CRyPTIC phenotypes								no data	NA
group_93	G	1472736	Rvnr01	rrs	rRNA	-	1	A	2	0	403	SNP	1472736 G/A	3 (sub-group)	streptomycin, amikacin, kanamycin, capreomycin	#N/A	region not interrogated	no CRyPTIC phenotypes								no data	NA
group_330	G	1473079	Rvnr01	rrs	rRNA	-	1	A	3	0	402	SNP	1473079 G/A	M. microti	streptomycin, amikacin, kanamycin, capreomycin	#N/A	region not interrogated	no CRyPTIC phenotypes								no data	NA
group_141	C	1474001	Rvnr02	rrl	rRNA	-	1	T	15	0	390	SNP	1474001 C/T	4.8 (sub-group)	linezolid, capreomycin, clarithromycin	#N/A	region not interrogated	no CRyPTIC phenotypes								no data	NA
group_296	C	1474289	Rvnr02	rrl	rRNA	-	1	G	2	0	403	SNP	1474289 C/G	5 (sub-group)	linezolid, capreomycin, clarithromycin	#N/A	region not interrogated	no CRyPTIC phenotypes								no data	NA
group_148	C	1474294	Rvnr02	rrl	rRNA	-	1	G	4	0	401	SNP	1474294 C/G	4.7 (RD724)	linezolid, capreomycin, clarithromycin	#N/A	region not interrogated	no CRyPTIC phenotypes								no data	NA
group_166	G	1474571	Rvnr02	rrl	rRNA	-	1	A	2	0	403	SNP	1474571 G/A	4 (sub-group)	linezolid, capreomycin, clarithromycin	#N/A	region not interrogated	no CRyPTIC phenotypes								no data	NA
group_261	G	1474709	Rvnr02	rrl	rRNA	-	1	T	9	0	396	SNP	1474709 G/T	1.1.1 (sub-group)	linezolid, capreomycin, clarithromycin	#N/A	region not interrogated	no CRyPTIC phenotypes								no data	NA
group_194	C	1475241	Rvnr02	rrl	rRNA	-	1	G	2	0	403	SNP	1475241 C/G	4.2.2.1 (sub-group)	linezolid, capreomycin, clarithromycin	#N/A	region not interrogated	no CRyPTIC phenotypes								no data	NA
group_237	T	1611283	-	Rv1433_upstream	-	-	1	C	109	0	109	none	1611283 T/C	NOT L2 L3 L4	beta-lactams	#N/A	region not interrogated	no CRyPTIC phenotypes								no data	NA
group_306	G	1673338	-	fabG1_upstream	-	-	1	A	18	0	387	SNP	1673338 G/A	L5	isoniazid, ethionamide, prothionamide	5 sub-clade	not classified	Cryptic_INH_data	10	0	10	2	2	0	10	1	neutral
group_326	C	1673766	Rv1483	fabG1	3-oxoacyl-[acyl-carrier protein] reductase FabG1 (3-ketoacyl-acyl carrier protein reductase) (mycolic acid biosynthesis a protein)	nonessential	1	T	3	0	402	SNP	I109I (atc/atT)	M. caprae	isoniazid, ethionamide, prothionamide	#N/A	not classified	Cryptic_INH_data	4	0	4	0	0	0	4	1	< 10 (true S+unexplained R)
group_273	C	1674162	Rv1483	fabG1	3-oxoacyl-[acyl-carrier protein] reductase FabG1 (3-ketoacyl-acyl carrier protein reductase) (mycolic acid biosynthesis a protein)	nonessential	1	T	9	0	396	SNP	G241G (ggc/ggT)	1.2.1 (sub-group)	isoniazid, ethionamide, prothionamide	#N/A	not classified	Cryptic_INH_data	225	1	224	52	50	2	226	0.99115	neutral
group_320	T	1674434	Rv1484	inhA	NADH-dependent enoyl-[acyl-carrier-protein] reductase InhA (NADH-dependent enoyl-ACP reductase)	nonessential	1	C	17	0	388	SNP	V78A (gtg/gCg)	L6	isoniazid, ethionamide, prothionamide	6	S	Cryptic_INH_data	15	0	15	2	2	0	15	1	neutral
group_112	C	1674465	Rv1484	inhA	NADH-dependent enoyl-[acyl-carrier-protein] reductase InhA (NADH-dependent enoyl-ACP reductase)	nonessential	1	T	5	0	400	SNP	L88L (ctc/ctT)	4.6.1.2 (sub-group)	isoniazid, ethionamide, prothionamide	#N/A	not classified	Cryptic_INH_data	2	0	2	1	1	0	2	1	< 10 (true S+unexplained R)
group_265	C	1816107	-	pykA_upstream	-	-	1	T	4	0	401	SNP	1816107 C/T	1.1.3 (sub-group)	cycloserine	#N/A	region not interrogated	no CRyPTIC phenotypes								no data	NA
group_320	C	1816587	Rv1617	pykA	Probable pyruvate kinase PykA	essential	1	G	17	0	388	SNP	V133V (gtc/gtG)	L6	cycloserine	lineage6	region not interrogated	no CRyPTIC phenotypes								no data	NA
group_129	C	1816692	Rv1617	pykA	Probable pyruvate kinase PykA	essential	1	T	2	0	403	SNP	A168A (gcc/gcT)	4.8 (sub-group)	cycloserine	#N/A	region not interrogated	no CRyPTIC phenotypes								no data	NA
group_64	A	1834177	Rv1630	rpsA	30S ribosomal protein S1 RpsA	essential	1	C	93	0	312	SNP	R212R (cga/cgC)	L2 (RD105)	pyrazinamide	2	R	Cryptic_PZA_data	1137	85	1052	420	316	104	1156	0.910035	neutral
group_261	G	1834319	Rv1630	rpsA	30S ribosomal protein S1 RpsA	essential	1	A	9	0	396	SNP	V260I (gtc/Atc)	1.1.1 (sub-group)	pyrazinamide	#N/A	not classified	Cryptic_PZA_data	17	0	17	5	2	3	20	0.85	NA
group_184	T	1834836	Rv1630	rpsA	30S ribosomal protein S1 RpsA	essential	1	C	3	0	402	SNP	M432T (atg/aCg)	4.3.3 (sub-group)	pyrazinamide	4.3.3 sub-clade	S	Cryptic_PZA_data	114	8	106	27	18	9	115	0.921739	neutral
group_327	G	1834859	Rv1630	rpsA	30S ribosomal protein S1 RpsA	essential	1	A	8	0	397	SNP	A440T (gcg/Acg)	M. bovis M. caprae	pyrazinamide	bovis sub-clade	S	Cryptic_PZA_data	4	2	2	66	66	0	2	1	< 10 (true S+unexplained R)
group_240	A	1834916	Rv1630	rpsA	30S ribosomal protein S1 RpsA	essential	1	C	4	0	401	SNP	T459P (acc/Ccc)	L 7	pyrazinamide	7	not classified	Cryptic_PZA_data	0	0	0	0	0	0	0	NA	< 10 (true S+unexplained R)
group_143	A	1917972	Rv1694	tlyA	2'-O-methyltransferase TlyA	epitope	1	G	403	0	403	none	L11L (cta/ctG)	NOT 4.9 (sub-group)	capreomycin	#N/A	region not interrogated	no CRyPTIC phenotypes								no data	NA
group_240	A	1918281	Rv1694	tlyA	2'-O-methyltransferase TlyA	epitope	1	C	4	0	401	SNP	G114G (gga/ggC)	L 7	capreomycin	#N/A	region not interrogated	no CRyPTIC phenotypes								no data	NA
unique strain	T	1918647	Rv1694	tlyA				G	1	0	404	SNP	N236K (aat/aaG)	4.6.2 (sub-group)	capreomycin	#N/A	region not interrogated	no CRyPTIC phenotypes								no data	NA	reported intrinsic capreomycin resistance, doi: 10.1016/S1473-3099(18)30004-5
group_218	G	1930028	Rv1704c	cycA	Probable D-serine/alanine/glycine transporter protein CycA	nonessential	1	C	24	0	381	SNP	R477G (cgt/Ggt)	4.1.2.1 (RD182)	cycloserine	#N/A	region not interrogated	no CRyPTIC phenotypes								no data	NA
group_233	C	1930745	Rv1704c	cycA	Probable D-serine/alanine/glycine transporter protein CycA	nonessential	1	T	5	0	400	SNP	D238N (gac/Aac)	4.1 (sub-group)	cycloserine	#N/A	region not interrogated	no CRyPTIC phenotypes								no data	NA
group_286	A	1930898	Rv1704c	cycA	Probable D-serine/alanine/glycine transporter protein CycA	nonessential	1	G	7	0	398	SNP	S187P (tcc/Ccc)	1.2.2 (sub-group)	cycloserine	#N/A	region not interrogated	no CRyPTIC phenotypes								no data	NA
group_143	C	1931179	Rv1704c	cycA	Probable D-serine/alanine/glycine transporter protein CycA	nonessential	1	A	403	0	403	none	R93L (cgg/cTg)	NOT 4.9 (sub-group)	cycloserine	#N/A	region not interrogated	no CRyPTIC phenotypes								no data	NA
group_218	G	1931219	Rv1704c	cycA	Probable D-serine/alanine/glycine transporter protein CycA	nonessential	1	A	24	0	381	SNP	L80L (ctg/Ttg)	4.1.2.1 (RD182)	cycloserine	#N/A	region not interrogated	no CRyPTIC phenotypes								no data	NA
group_87	C	1931399	Rv1704c	cycA	Probable D-serine/alanine/glycine transporter protein CycA	nonessential	1	G	4	0	401	SNP	D20H (gac/Cac)	3 (sub-group)	cycloserine	#N/A	region not interrogated	no CRyPTIC phenotypes								no data	NA
group_241	G	1931470	-	cycA_upstream	-	-	1	A	105	0	105	none	1931470 G/A	NOT L2 L3 L4 L7	cycloserine	#N/A	region not interrogated	no CRyPTIC phenotypes								no data	NA
group_223	G	1931564	Rv1705c	cycA_upstream	PPE family protein PPE22	repetitive	1	A	6	0	399	SNP	T364M (acg/aTg)	4.1.1.3 (RD193)	cycloserine	#N/A	region not interrogated	no CRyPTIC phenotypes								no data	NA
group_197	T	1931629	Rv1705c	cycA_upstream	PPE family protein PPE22	repetitive	1	G	10	0	395	SNP	Q342H (caa/caC)	4.2.2 4.2.2.1	cycloserine	#N/A	region not interrogated	no CRyPTIC phenotypes								no data	NA
group_235	G	1931718	Rv1705c	cycA_upstream	PPE family protein PPE22	repetitive	1	C	258	0	258	none	L313V (ctg/Gtg)	NOT L4	cycloserine	#N/A	region not interrogated	no CRyPTIC phenotypes								no data	NA
group_286	C	1931907	Rv1705c	cycA_upstream	PPE family protein PPE22	repetitive	1	T	7	0	398	SNP	V250M (gtg/Atg)	1.2.2 (sub-group)	cycloserine	#N/A	region not interrogated	no CRyPTIC phenotypes								no data	NA
group_99	C	1931979	Rv1705c	cycA_upstream	PPE family protein PPE22	repetitive	1	T	12	0	393	SNP	A226T (gcc/Acc)	3 (sub-group)	cycloserine	#N/A	region not interrogated	no CRyPTIC phenotypes								no data	NA
group_60	A	1932201	Rv1705c	cycA_upstream	PPE family protein PPE22	repetitive	1	G	2	0	403	SNP	Y152H (tac/Cac)	2.2.2 (sub-group)	cycloserine	#N/A	region not interrogated	no CRyPTIC phenotypes								no data	NA
group_291	A	2017560	-	eccB5_upstream	-	-	1	T	56	0	349	SNP	2017560 A/T	L1 (RD239)	moxifloxacin, gatifloxacin, ofloxacin, levofloxacin	#N/A	region not interrogated	no CRyPTIC phenotypes								no data	NA
group_306	C	2017860	Rv1782	eccB5	ESX conserved component EccB5 ESX-5 type VII secretion system protein Probable membrane protein	nonessential	1	T	18	0	387	SNP	R41C (cgt/Tgt)	L5	moxifloxacin, gatifloxacin, ofloxacin, levofloxacin	#N/A	region not interrogated	no CRyPTIC phenotypes								no data	NA
group_334	G	2017861	Rv1782	eccB5	ESX conserved component EccB5 ESX-5 type VII secretion system protein Probable membrane protein	nonessential	1	A	31	0	374	SNP	R41H (cgt/cAt)	"animal strains" L6	moxifloxacin, gatifloxacin, ofloxacin, levofloxacin	#N/A	region not interrogated	no CRyPTIC phenotypes								no data	NA
group_114	G	2017898	Rv1782	eccB5	ESX conserved component EccB5 ESX-5 type VII secretion system protein Probable membrane protein	nonessential	1	C	3	0	402	SNP	T53T (acg/acC)	4.6.1.2 (sub-group)	moxifloxacin, gatifloxacin, ofloxacin, levofloxacin	#N/A	region not interrogated	no CRyPTIC phenotypes								no data	NA
group_288	G	2017916	Rv1782	eccB5	ESX conserved component EccB5 ESX-5 type VII secretion system protein Probable membrane protein	nonessential	1	A	2	0	403	SNP	S59S (tcg/tcA)	1.2.2 (sub-group)	moxifloxacin, gatifloxacin, ofloxacin, levofloxacin	#N/A	region not interrogated	no CRyPTIC phenotypes								no data	NA
group_240	G	2018860	Rv1782	eccB5	ESX conserved component EccB5 ESX-5 type VII secretion system protein Probable membrane protein	nonessential	1	A	4	0	401	SNP	R374Q (cgg/cAg)	L 7	moxifloxacin, gatifloxacin, ofloxacin, levofloxacin	#N/A	region not interrogated	no CRyPTIC phenotypes								no data	NA
group_306	G	2018883	Rv1782	eccB5	ESX conserved component EccB5 ESX-5 type VII secretion system protein Probable membrane protein	nonessential	1	C	18	0	387	SNP	G382R (ggg/Cgg)	L5	moxifloxacin, gatifloxacin, ofloxacin, levofloxacin	#N/A	region not interrogated	no CRyPTIC phenotypes								no data	NA
group_237	T	2019236	Rv1782	eccB5	ESX conserved component EccB5 ESX-5 type VII secretion system protein Probable membrane protein	nonessential	1	G	109	0	109	none	P499P (cct/ccG)	NOT L2 L3 L4	moxifloxacin, gatifloxacin, ofloxacin, levofloxacin	#N/A	region not interrogated	no CRyPTIC phenotypes								no data	NA
group_175	A	2019942	Rv1783	eccC5	ESX conserved component EccC5 ESX-5 type VII secretion system protein	nonessential	1	G	8	0	397	SNP	Q229R (cag/cGg)	4.3.4.2.1 4.3.4.2	moxifloxacin, gatifloxacin, ofloxacin, levofloxacin	#N/A	region not interrogated	no CRyPTIC phenotypes								no data	NA
group_234	G	2020144	Rv1783	eccC5	ESX conserved component EccC5 ESX-5 type VII secretion system protein	nonessential	1	A	44	0	361	SNP	E296E (gag/gaA)	4.1	moxifloxacin, gatifloxacin, ofloxacin, levofloxacin	#N/A	region not interrogated	no CRyPTIC phenotypes								no data	NA
group_327	A	2021326	Rv1783	eccC5	ESX conserved component EccC5 ESX-5 type VII secretion system protein	nonessential	1	G	8	0	397	SNP	A690A (gca/gcG)	M. bovis M. caprae	moxifloxacin, gatifloxacin, ofloxacin, levofloxacin	#N/A	region not interrogated	no CRyPTIC phenotypes								no data	NA
group_89	A	2021562	Rv1783	eccC5	ESX conserved component EccC5 ESX-5 type VII secretion system protein	nonessential	1	C	3	0	402	SNP	E769A (gag/gCg)	3 (sub-group)	moxifloxacin, gatifloxacin, ofloxacin, levofloxacin	#N/A	region not interrogated	no CRyPTIC phenotypes								no data	NA
group_327	G	2021564	Rv1783	eccC5	ESX conserved component EccC5 ESX-5 type VII secretion system protein	nonessential	1	A	8	0	397	SNP	V770M (gtg/Atg)	M. bovis M. caprae	moxifloxacin, gatifloxacin, ofloxacin, levofloxacin	#N/A	region not interrogated	no CRyPTIC phenotypes								no data	NA
group_148	C	2021815	Rv1783	eccC5	ESX conserved component EccC5 ESX-5 type VII secretion system protein	nonessential	1	G	4	0	401	SNP	P853P (ccc/ccG)	4.7 (RD724)	moxifloxacin, gatifloxacin, ofloxacin, levofloxacin	#N/A	region not interrogated	no CRyPTIC phenotypes								no data	NA
group_240	G	2022098	Rv1783	eccC5	ESX conserved component EccC5 ESX-5 type VII secretion system protein	nonessential	1	C	4	0	401	SNP	E948Q (gag/Cag)	L 7	moxifloxacin, gatifloxacin, ofloxacin, levofloxacin	#N/A	region not interrogated	no CRyPTIC phenotypes								no data	NA
group_162	G	2022126	Rv1783	eccC5	ESX conserved component EccC5 ESX-5 type VII secretion system protein	nonessential	1	C	4	0	401	SNP	G957A (gga/gCa)	4.4.1.1	moxifloxacin, gatifloxacin, ofloxacin, levofloxacin	#N/A	region not interrogated	no CRyPTIC phenotypes								no data	NA
group_87	G	2022142	Rv1783	eccC5	ESX conserved component EccC5 ESX-5 type VII secretion system protein	nonessential	1	C	4	0	401	SNP	E962D (gag/gaC)	3 (sub-group)	moxifloxacin, gatifloxacin, ofloxacin, levofloxacin	#N/A	region not interrogated	no CRyPTIC phenotypes								no data	NA
group_302	G	2022524	Rv1783	eccC5	ESX conserved component EccC5 ESX-5 type VII secretion system protein	nonessential	1	A	2	0	403	SNP	V1090M (gtg/Atg)	5 (sub-group)	moxifloxacin, gatifloxacin, ofloxacin, levofloxacin	#N/A	region not interrogated	no CRyPTIC phenotypes								no data	NA
group_253	G	2022643	Rv1783	eccC5	ESX conserved component EccC5 ESX-5 type VII secretion system protein	nonessential	1	T	14	0	391	SNP	R1129R (cgg/cgT)	1.1.2	moxifloxacin, gatifloxacin, ofloxacin, levofloxacin	#N/A	region not interrogated	no CRyPTIC phenotypes								no data	NA
group_144	T	2022868	Rv1783	eccC5	ESX conserved component EccC5 ESX-5 type VII secretion system protein	nonessential	1	C	402	0	402	none	S1204S (agt/agC)	NOT 4.9	moxifloxacin, gatifloxacin, ofloxacin, levofloxacin	#N/A	region not interrogated	no CRyPTIC phenotypes								no data	NA
group_10	C	2023093	Rv1783	eccC5	ESX conserved component EccC5 ESX-5 type VII secretion system protein	nonessential	1	T	2	0	403	SNP	G1279G (ggc/ggT)	2.2.1 (sub-group)	moxifloxacin, gatifloxacin, ofloxacin, levofloxacin	#N/A	region not interrogated	no CRyPTIC phenotypes								no data	NA
group_291	G	2023211	Rv1783	eccC5	ESX conserved component EccC5 ESX-5 type VII secretion system protein	nonessential	1	T	56	0	349	SNP	V1319F (gtc/Ttc)	L1 (RD239)	moxifloxacin, gatifloxacin, ofloxacin, levofloxacin	#N/A	region not interrogated	no CRyPTIC phenotypes								no data	NA
group_306	C	2101921	Rv1854c	ndh	Probable NADH dehydrogenase Ndh	nonessential	1	T	18	0	387	SNP	S374S (tcg/tcA)	L5	isoniazid, ethionamide, prothionamide, clofazimine, thioridazine	#N/A	not classified	Cryptic_INH_data	10	0	10	2	2	0	10	1	neutral
group_323	C	2102106	Rv1854c	ndh	Probable NADH dehydrogenase Ndh	nonessential	1	G	2	0	403	SNP	G313R (ggg/Cgg)	M. bovis (sub-group)	isoniazid, ethionamide, prothionamide, clofazimine, thioridazine	#N/A	not classified	Cryptic_INH_data	12	0	12	1	1	0	12	1	neutral
group_240	G	2102218	Rv1854c	ndh	Probable NADH dehydrogenase Ndh	nonessential	1	A	4	0	401	SNP	V275V (gtc/gtT)	L 7	isoniazid, ethionamide, prothionamide, clofazimine, thioridazine	#N/A	not classified	Cryptic_INH_data	0	0	0	0	0	0	0	NA	< 10 (true S+unexplained R)
group_282	C	2102240	Rv1854c	ndh	Probable NADH dehydrogenase Ndh	nonessential	1	T	3	0	402	SNP	R268H (cgc/cAc)	1.2.2 (sub-group)	isoniazid, ethionamide, prothionamide, clofazimine, thioridazine	#N/A	S	Cryptic_INH_data	25	0	25	37	35	2	27	0.925926	neutral
group_317	C	2102694	Rv1854c	ndh	Probable NADH dehydrogenase Ndh	nonessential	1	T	6	0	399	SNP	V117I (gtc/Atc)	6 (sub-group)	isoniazid, ethionamide, prothionamide, clofazimine, thioridazine	#N/A	S	Cryptic_INH_data	6	0	6	2	2	0	6	1	< 10 (true S+unexplained R)
group_163	A	2102990	Rv1854c	ndh	Probable NADH dehydrogenase Ndh	nonessential	1	G	5	0	400	SNP	V18A (gtg/gCg)	4.4.1.1 4.4.1.2	isoniazid, ethionamide, prothionamide, clofazimine, thioridazine	#N/A	not classified	Cryptic_INH_data	327	0	327	91	83	8	335	0.976119	neutral
group_306	C	2103112	-	ndh_upstream	-	-	1	A	18	0	387	SNP	2103112 C/A	L5	isoniazid, ethionamide, prothionamide, clofazimine, thioridazine	#N/A	not classified	Cryptic_INH_data	10	0	10	2	2	0	10	1	neutral
group_324	C	2103174	-	ndh_upstream	-	-	0	GAP	5	0	400	Del	2103174_GAP	M. bovis	isoniazid, ethionamide, prothionamide, clofazimine, thioridazine	#N/A	not classified	Cryptic_INH_data	0	0	0	0	0	0	0	NA	< 10 (true S+unexplained R)
group_235	C	2154724	Rv1908c	katG	Catalase-peroxidase-peroxynitritase T KatG	nonessential	0	A	258	0	258	none	R463L (cgg/cTg)	NOT L4	isoniazid	4 (solved)	S	Cryptic_INH_data	3216	18	3198	2045	1932	113	3311	0.965871	neutral
group_166	T	2154915	Rv1908c	katG	Catalase-peroxidase-peroxynitritase T KatG	nonessential	0	C	2	0	403	SNP	E399E (gaa/gaG)	4 (sub-group)	isoniazid	#N/A	not classified	Cryptic_INH_data	14	0	14	4	4	0	14	1	neutral
group_248	G	2155383	Rv1908c	katG	Catalase-peroxidase-peroxynitritase T KatG	nonessential	0	A	2	0	403	SNP	A243A (gcc/gcT)	1.1.2 (sub-group)	isoniazid	#N/A	not classified	Cryptic_INH_data	1	0	1	1	1	0	1	1	< 10 (true S+unexplained R)
group_334	G	2155503	Rv1908c	katG	Catalase-peroxidase-peroxynitritase T KatG	nonessential	0	A	31	0	374	SNP	T203T (acc/acT)	"animal strains" L6	isoniazid	BOV_AFRI	not classified	Cryptic_INH_data	109	0	109	6	5	1	110	0.990909	neutral
group_327	G	2156025	Rv1908c	katG	Catalase-peroxidase-peroxynitritase T KatG	nonessential	0	T	8	0	397	SNP	P29P (ccc/ccA)	M. bovis M. caprae	isoniazid	#N/A	not classified	Cryptic_INH_data	67	0	67	4	3	1	68	0.985294	neutral
group_332	C	2156056	Rv1908c	katG	Catalase-peroxidase-peroxynitritase T KatG	nonessential	0	A	5	0	400	SNP	G19V (ggc/gTc)	M. microti M. pinnipedii	isoniazid	#N/A	not classified	Cryptic_INH_data	1	0	1	0	0	0	1	1	< 10 (true S+unexplained R)
group_184	G	2156196	Rv1909c	furA	Ferric uptake regulation protein FurA (fur)	nonessential	0	A	3	0	402	SNP	L133L (cta/Tta)	4.3.3 (sub-group)	isoniazid	#N/A	region not interrogated	Cryptic_INH_data	73	0	73	56	52	4	77	0.948052	neutral
group_323	G	2156465	Rv1909c	furA	Ferric uptake regulation protein FurA (fur)	nonessential	0	A	2	0	403	SNP	A43V (gcc/gTc)	M. bovis (sub-group)	isoniazid	#N/A	region not interrogated	Cryptic_INH_data	14	0	14	1	1	0	14	1	neutral
group_3	G	2156618	-	furA_upstream	-	-	0	C	2	0	403	SNP	2156618 G/C	2.2.1 (sub-group)	isoniazid	#N/A	region not interrogated	Cryptic_INH_data	1	0	1	32	32	0	1	1	< 10 (true S+unexplained R)
group_317	C	2222852	Rv1979c	Rv1979c	Possible conserved permease	nonessential	0	T	6	0	399	SNP	A105T (gct/Act)	6 (sub-group)	clofazimine	#N/A	region not interrogated	no CRyPTIC phenotypes								no data	NA
group_42	A	2223010	Rv1979c	Rv1979c	Possible conserved permease	nonessential	0	C	2	0	403	SNP	V52G (gtt/gGt)	2.2.1 (sub-group)	clofazimine	#N/A	region not interrogated	no CRyPTIC phenotypes								no data	NA	elevated clofazimine MIC (1.2 mg/L, alamarBlue assay), doi: 10.1128/AAC.00239-17, whole genome sequencing, Rv0678 wt, Rv2535c wt, atpE wt
group_144	T	2223293	-	Rv1979c_upstream	-	-	0	C	402	0	402	none	2223293 T/C	NOT 4.9	bedaquiline, clofazimine	#N/A	region not interrogated	no CRyPTIC phenotypes								no data	NA
group_249	G	2231650	-	erm(37)_upstream	-	-	0	A	2	0	403	SNP	2231650 G/A	1.1.2 (sub-group)	clarithromycin	#N/A	region not interrogated	no CRyPTIC phenotypes								no data	NA
group_100	G	2289047	Rv2043c	pncA	Pyrazinamidase/nicotinamidase PncA (PZase)	nonessential	1	A	48	0	357	SNP	S65S (tcc/tcT)	3.1.1 3.1.2.1 3 (sub-group)	pyrazinamide	3	not classified	Cryptic_PZA_data	1344	32	1312	84	62	22	1334	0.983508	neutral
group_139	C	2289063	Rv2043c	pncA	Pyrazinamidase/nicotinamidase PncA (PZase)	nonessential	1	T	2	0	403	SNP	G60D (ggc/gAc)	4.8 (sub-group)	pyrazinamide	#N/A	not classified	Cryptic_PZA_data	0	0	0	0	0	0	0	NA	< 10 (true S+unexplained R)
group_324	G	2289073	Rv2043c	pncA	Pyrazinamidase/nicotinamidase PncA (PZase)	nonessential	1	C	5	0	400	SNP	H57D (cac/Gac)	M. bovis	pyrazinamide	#N/A	R	Cryptic_PZA_data	3	3	0	67	67	0	0	NA	< 10 (true S+unexplained R)	known M. bovis intrinsic PZA resistance
group_164	G	2326024	Rv2068c	blaC	Class a beta-lactamase BlaC	nonessential	1	A	2	0	403	SNP	I262I (atc/atT)	4.4.2	beta-lactams	#N/A	region not interrogated	no CRyPTIC phenotypes								no data	NA
group_256	C	2326192	Rv2068c	blaC	Class a beta-lactamase BlaC	nonessential	1	T	4	0	401	SNP	L206L (ttg/ttA)	1.1.1.1	beta-lactams	#N/A	region not interrogated	no CRyPTIC phenotypes								no data	NA
group_93	T	2326771	Rv2068c	blaC	Class a beta-lactamase BlaC	nonessential	1	G	2	0	403	SNP	V13V (gta/gtC)	3 (sub-group)	beta-lactams	#N/A	region not interrogated	no CRyPTIC phenotypes								no data	NA
group_254	C	2391370	Rv2130c	mshC	Cysteine:1D-myo-inosityl 2-amino-2-deoxy--D-glucopyranoside ligase MshC	essential	1	T	2	0	403	SNP	V364M (gtg/Atg)	1.1.1.1 (sub-group)	isoniazid, ethionamide, prothionamide	#N/A	region not interrogated	Cryptic_INH_data	2	0	2	0	0	0	2	1	< 10 (true S+unexplained R)
group_68	A	2391747	Rv2130c	mshC	Cysteine:1D-myo-inosityl 2-amino-2-deoxy--D-glucopyranoside ligase MshC	essential	1	C	8	0	397	SNP	L238R (ctc/cGc)	3.1.1 (sub-group)	isoniazid, ethionamide, prothionamide	#N/A	region not interrogated	Cryptic_INH_data	86	0	86	21	20	1	87	0.988506	neutral
group_17	G	2392289	Rv2130c	mshC	Cysteine:1D-myo-inosityl 2-amino-2-deoxy--D-glucopyranoside ligase MshC	essential	1	A	15	0	390	SNP	A57A (gcc/gcT)	2.2.1 (sub-group)	isoniazid, ethionamide, prothionamide	#N/A	region not interrogated	Cryptic_INH_data	26	0	26	271	271	0	26	1	neutral
group_326	C	2392387	Rv2130c	mshC	Cysteine:1D-myo-inosityl 2-amino-2-deoxy--D-glucopyranoside ligase MshC	essential	1	T	3	0	402	SNP	A25T (gcc/Acc)	M. caprae	isoniazid, ethionamide, prothionamide	#N/A	region not interrogated	Cryptic_INH_data	4	0	4	0	0	0	4	1	< 10 (true S+unexplained R)
group_258	A	2392433	Rv2130c	mshC	Cysteine:1D-myo-inosityl 2-amino-2-deoxy--D-glucopyranoside ligase MshC	essential	1	G	3	0	402	SNP	V9V (gtt/gtC)	1.1.1 (sub-group)	isoniazid, ethionamide, prothionamide	#N/A	region not interrogated	Cryptic_INH_data	10	0	10	9	7	2	12	0.833333	NA
group_237	C	2518132	Rv2245	kasA	3-oxoacyl-[acyl-carrier protein] synthase 1 KasA (beta-ketoacyl-ACP synthase) (KAS I)	essential	1	T	109	0	109	none	T6T (acc/acT)	NOT L2 L3 L4	isoniazid	#N/A	region not interrogated	Cryptic_INH_data	800	6	794	210	191	19	813	0.97663	neutral
group_23	C	2518871	Rv2245	kasA	3-oxoacyl-[acyl-carrier protein] synthase 1 KasA (beta-ketoacyl-ACP synthase) (KAS I)	essential	1	T	2	0	403	SNP	H253Y (cac/Tac)	2.2.1.1 (sub-group)	isoniazid	#N/A	region not interrogated	Cryptic_INH_data	0	0	0	0	0	0	0	NA	< 10 (true S+unexplained R)
group_186	G	2518919	Rv2245	kasA	3-oxoacyl-[acyl-carrier protein] synthase 1 KasA (beta-ketoacyl-ACP synthase) (KAS I)	essential	1	A	10	0	395	SNP	G269S (ggt/Agt)	4.3.3 (RD115)	isoniazid	4.3.3	region not interrogated	Cryptic_INH_data	0	0	0	0	0	0	0	NA	< 10 (true S+unexplained R)
group_279	C	2519035	Rv2245	kasA	3-oxoacyl-[acyl-carrier protein] synthase 1 KasA (beta-ketoacyl-ACP synthase) (KAS I)	essential	1	T	7	0	398	SNP	H307H (cac/caT)	1.2.1 (sub-group)	isoniazid	#N/A	region not interrogated	Cryptic_INH_data	0	0	0	0	0	0	0	NA	< 10 (true S+unexplained R)
group_273	G	2519048	Rv2245	kasA	3-oxoacyl-[acyl-carrier protein] synthase 1 KasA (beta-ketoacyl-ACP synthase) (KAS I)	essential	1	A	9	0	396	SNP	G312S (ggc/Agc)	1.2.1 (sub-group)	isoniazid	#N/A	region not interrogated	Cryptic_INH_data	0	0	0	0	0	0	0	NA	< 10 (true S+unexplained R)
group_288	C	2519353	Rv2245	kasA	3-oxoacyl-[acyl-carrier protein] synthase 1 KasA (beta-ketoacyl-ACP synthase) (KAS I)	essential	1	A	2	0	403	SNP	F413L (ttc/ttA)	1.2.2 (sub-group)	isoniazid	#N/A	region not interrogated	Cryptic_INH_data	0	0	0	0	0	0	0	NA	< 10 (true S+unexplained R)
group_326	C	2714317	Rv2416c	eis	Enhanced intracellular survival protein Eis,GCN5-related N-acetyltransferase	nonessential	1	T	3	0	402	SNP	R339Q (cgg/cAg)	M. caprae	kanamycin	#N/A	region not interrogated	no CRyPTIC phenotypes								no data	NA
group_278	T	2714474	Rv2416c	eis	Enhanced intracellular survival protein Eis,GCN5-related N-acetyltransferase	nonessential	1	C	3	0	402	SNP	T287A (act/Gct)	1.2.1 (sub-group)	kanamycin	#N/A	region not interrogated	no CRyPTIC phenotypes								no data	NA
group_43	G	2714527	Rv2416c	eis	Enhanced intracellular survival protein Eis,GCN5-related N-acetyltransferase	nonessential	0	GAP	2	0	403	Del	2714527_GAP	2.2.1 (sub-group)	kanamycin	#N/A	region not interrogated	no CRyPTIC phenotypes								no data	NA
group_43	T	2714528	Rv2416c	eis	Enhanced intracellular survival protein Eis,GCN5-related N-acetyltransferase	nonessential	0	GAP	2	0	403	Del	2714528_GAP	2.2.1 (sub-group)	kanamycin	#N/A	region not interrogated	no CRyPTIC phenotypes								no data	NA
group_278	C	2714669	Rv2416c	eis	Enhanced intracellular survival protein Eis,GCN5-related N-acetyltransferase	nonessential	1	T	3	0	402	SNP	G222R (ggg/Agg)	1.2.1 (sub-group)	kanamycin	#N/A	region not interrogated	no CRyPTIC phenotypes								no data	NA
group_25	C	2714846	Rv2416c	eis	Enhanced intracellular survival protein Eis,GCN5-related N-acetyltransferase	nonessential	1	T	11	0	394	SNP	V163I (gtc/Atc)	2.2.1.1	kanamycin	#N/A	region not interrogated	no CRyPTIC phenotypes								no data	NA
group_329	T	2715136	Rv2416c	eis	Enhanced intracellular survival protein Eis,GCN5-related N-acetyltransferase	nonessential	1	C	2	0	403	SNP	D66G (gat/gGt)	M. microti (sub-group)	kanamycin	#N/A	region not interrogated	no CRyPTIC phenotypes								no data	NA
group_108	G	2726105	-	ahpC_upstream	-	-	1	A	56	0	349	SNP	2726105 G/A	L3 (RD750)	isoniazid	3	region not interrogated	Cryptic_INH_data	1427	2	1425	466	420	46	1471	0.968729	neutral	compensates for KatG deficit
group_224	T	2726210	Rv2428	ahpC	Alkyl hydroperoxide reductase C protein AhpC (alkyl hydroperoxidase C)	nonessential	1	C	2	0	403	SNP	I6I (att/atC)	4.1.1.1 (sub-group)	isoniazid	4.1.1.3 sub-clade	region not interrogated	Cryptic_INH_data	51	0	51	11	11	0	51	1	neutral	compensates for KatG deficit
group_248	G	2726468	Rv2428	ahpC	Alkyl hydroperoxide reductase C protein AhpC (alkyl hydroperoxidase C)	nonessential	1	A	2	0	403	SNP	A92A (gcg/gcA)	1.1.2 (sub-group)	isoniazid	#N/A	region not interrogated	Cryptic_INH_data	8	1	7	9	9	0	7	1	< 10 (true S+unexplained R)	compensates for KatG deficit
group_184	G	2746340	Rv2447c	folC	Probable folylpolyglutamate synthase protein FolC (folylpoly-gamma-glutamate synthetase) (FPGS)	essential	1	A	3	0	402	SNP	A420V (gcg/gTg)	4.3.3 (sub-group)	PAS	#N/A	region not interrogated	no CRyPTIC phenotypes								no data	NA
group_330	G	2746572	Rv2447c	folC	Probable folylpolyglutamate synthase protein FolC (folylpoly-gamma-glutamate synthetase) (FPGS)	essential	1	A	3	0	402	SNP	R343C (cgc/Tgc)	M. microti	PAS	#N/A	region not interrogated	no CRyPTIC phenotypes								no data	NA
group_93	G	2746810	Rv2447c	folC	Probable folylpolyglutamate synthase protein FolC (folylpoly-gamma-glutamate synthetase) (FPGS)	essential	1	C	2	0	403	SNP	F263L (ttc/ttG)	3 (sub-group)	PAS	#N/A	region not interrogated	no CRyPTIC phenotypes								no data	NA
group_318	G	2747397	Rv2447c	folC	Probable folylpolyglutamate synthase protein FolC (folylpoly-gamma-glutamate synthetase) (FPGS)	essential	1	A	2	0	403	SNP	H68Y (cat/Tat)	6 (sub-group)	PAS	#N/A	region not interrogated	no CRyPTIC phenotypes								no data	NA
group_233	C	2834601	Rv2518c	ldtB	Probable L,D-transpeptidase LdtB	nonessential	1	T	5	0	400	SNP	T245T (acg/acA)	4.1 (sub-group)	beta-lactams	#N/A	region not interrogated	no CRyPTIC phenotypes								no data	NA
group_320	C	2835261	Rv2518c	ldtB	Probable L,D-transpeptidase LdtB	nonessential	1	T	17	0	388	SNP	M25I (atg/atA)	L6	beta-lactams	#N/A	region not interrogated	no CRyPTIC phenotypes								no data	NA
group_311	G	2835369	-	ldtB_upstream	-	-	1	A	2	0	403	SNP	2835369 G/A	6 (sub-group)	beta-lactams	#N/A	region not interrogated	no CRyPTIC phenotypes								no data	NA
group_233	C	2986216	Rv2670c	Rv2670c	hypothetical protein	nonessential	1	T	5	0	400	SNP	G209S (ggc/Agc)	4.1 (sub-group)	PAS	#N/A	region not interrogated	no CRyPTIC phenotypes								no data	NA
group_265	C	2986266	Rv2670c	Rv2670c	hypothetical protein	nonessential	1	A	4	0	401	SNP	G192V (ggg/gTg)	1.1.3 (sub-group)	PAS	#N/A	region not interrogated	no CRyPTIC phenotypes								no data	NA
group_248	G	2986645	Rv2670c	Rv2670c	hypothetical protein	nonessential	1	A	2	0	403	SNP	Q66_ (cag/Tag)	1.1.2 (sub-group)	PAS	#N/A	region not interrogated	no CRyPTIC phenotypes								no data	NA
group_201	T	3043143	Rv2731	Rv2731	Conserved alanine and arginine rich protein	nonessential	1	C	3	0	402	SNP	S40P (tcc/Ccc)	4.1.2.1 (sub-group)	pyrazinamide	#N/A	region not interrogated	Cryptic_PZA_data	39	0	39	12	7	5	44	0.886364	NA
group_325	C	3043145	Rv2731	Rv2731	Conserved alanine and arginine rich protein	nonessential	1	A	2	0	403	SNP	S40S (tcc/tcA)	M. caprae (sub-group)	pyrazinamide	#N/A	region not interrogated	Cryptic_PZA_data	0	0	0	0	0	0	0	NA	< 10 (true S+unexplained R)
group_108	C	3043700	Rv2731	Rv2731	Conserved alanine and arginine rich protein	nonessential	1	T	56	0	349	SNP	A225A (gcc/gcT)	L3 (RD750)	pyrazinamide	#N/A	region not interrogated	Cryptic_PZA_data	1627	42	1585	109	81	28	1613	0.982641	neutral
group_320	C	3043960	Rv2731	Rv2731	Conserved alanine and arginine rich protein	nonessential	1	G	17	0	388	SNP	A312G (gcc/gGc)	L6	pyrazinamide	#N/A	region not interrogated	Cryptic_PZA_data	16	0	16	2	2	0	16	1	neutral
group_122	G	3067474	Rv2754c	thyX	Probable thymidylate synthase ThyX (ts) (TSase)	essential	1	C	2	0	403	SNP	P158A (ccc/Gcc)	4.6.2.2 (sub-group)	PAS	#N/A	region not interrogated	no CRyPTIC phenotypes								no data	NA	compensates for ThyA deficit
group_248	G	3067491	Rv2754c	thyX	Probable thymidylate synthase ThyX (ts) (TSase)	essential	1	A	2	0	403	SNP	A152V (gcc/gTc)	1.1.2 (sub-group)	PAS	#N/A	region not interrogated	no CRyPTIC phenotypes								no data	NA	compensates for ThyA deficit
group_227	C	3073659	-	dfrA_upstream	-	-	0	G	2	0	403	SNP	3073659 C/G	4.1.1.2	PAS, co-trimoxazole	#N/A	region not interrogated	no CRyPTIC phenotypes								no data	NA
group_188	T	3073868	Rv2764c	thyA	Probable thymidylate synthase ThyA (ts) (TSASE)	nonessential	0	C	21	0	384	SNP	T202A (acc/Gcc)	4.3	PAS	#N/A	region not interrogated	no CRyPTIC phenotypes								no data	NA	false cryptic association, thyA T202A known LAM marker, doi: 10.1128/AAC.00738-10
group_72	G	3074305	Rv2764c	thyA	Probable thymidylate synthase ThyA (ts) (TSASE)	nonessential	0	A	2	0	403	SNP	A56V (gcc/gTc)	3 (sub-group)	PAS	#N/A	region not interrogated	no CRyPTIC phenotypes								no data	NA
group_307	A	3087085	Rv2780	ald	Secreted L-alanine dehydrogenase Ald (40 kDa antigen) (TB43)	epitope	0	GAP	49	0	356	Del	3087085_GAP	L5 L6 "animal strains"	cycloserine	#N/A	region not interrogated	no CRyPTIC phenotypes								no data	NA
group_306	C	3087185	Rv2780	ald	Secreted L-alanine dehydrogenase Ald (40 kDa antigen) (TB43)	epitope	0	GAP	18	0	387	Del	3087185_GAP	L5	cycloserine	#N/A	region not interrogated	no CRyPTIC phenotypes								no data	NA
group_306	G	3087186	Rv2780	ald	Secreted L-alanine dehydrogenase Ald (40 kDa antigen) (TB43)	epitope	0	GAP	18	0	387	Del	3087186_GAP	L5	cycloserine	#N/A	region not interrogated	no CRyPTIC phenotypes								no data	NA
group_306	C	3087187	Rv2780	ald	Secreted L-alanine dehydrogenase Ald (40 kDa antigen) (TB43)	epitope	0	GAP	18	0	387	Del	3087187_GAP	L5	cycloserine	#N/A	region not interrogated	no CRyPTIC phenotypes								no data	NA
group_306	C	3087188	Rv2780	ald	Secreted L-alanine dehydrogenase Ald (40 kDa antigen) (TB43)	epitope	0	GAP	18	0	387	Del	3087188_GAP	L5	cycloserine	#N/A	region not interrogated	no CRyPTIC phenotypes								no data	NA
group_306	G	3087189	Rv2780	ald	Secreted L-alanine dehydrogenase Ald (40 kDa antigen) (TB43)	epitope	0	GAP	18	0	387	Del	3087189_GAP	L5	cycloserine	#N/A	region not interrogated	no CRyPTIC phenotypes								no data	NA
group_306	A	3087190	Rv2780	ald	Secreted L-alanine dehydrogenase Ald (40 kDa antigen) (TB43)	epitope	0	GAP	18	0	387	Del	3087190_GAP	L5	cycloserine	#N/A	region not interrogated	no CRyPTIC phenotypes								no data	NA
group_192	C	3091125	Rv2783c	gpsI	Bifunctional protein polyribonucleotide nucleotidyltransferase GpsI: guanosine pentaphosphate synthetase + polyribonucleotide nucleotidyltransferase (polynucleotide phosphorylase) (pnpase)	nonessential	1	T	5	0	400	SNP	P491P (ccg/ccA)	4.2.2 (sub-group)	pyrazinamide	#N/A	region not interrogated	Cryptic_PZA_data	18	2	16	2	2	0	16	1	neutral
group_332	T	3091440	Rv2783c	gpsI	Bifunctional protein polyribonucleotide nucleotidyltransferase GpsI: guanosine pentaphosphate synthetase + polyribonucleotide nucleotidyltransferase (polynucleotide phosphorylase) (pnpase)	nonessential	1	G	5	0	400	SNP	T386T (aca/acC)	M. microti M. pinnipedii	pyrazinamide	#N/A	region not interrogated	Cryptic_PZA_data	4	0	4	0	0	0	4	1	< 10 (true S+unexplained R)
group_219	G	3091595	Rv2783c	gpsI	Bifunctional protein polyribonucleotide nucleotidyltransferase GpsI: guanosine pentaphosphate synthetase + polyribonucleotide nucleotidyltransferase (polynucleotide phosphorylase) (pnpase)	nonessential	1	A	25	0	380	SNP	L335L (ctg/Ttg)	4.1.2.1 4.1.2	pyrazinamide	#N/A	region not interrogated	Cryptic_PZA_data	627	5	622	65	42	23	645	0.964341	neutral
group_208	G	3091722	Rv2783c	gpsI	Bifunctional protein polyribonucleotide nucleotidyltransferase GpsI: guanosine pentaphosphate synthetase + polyribonucleotide nucleotidyltransferase (polynucleotide phosphorylase) (pnpase)	nonessential	1	A	5	0	400	SNP	I292I (atc/atT)	4.1.2.1 (sub-group)	pyrazinamide	#N/A	region not interrogated	Cryptic_PZA_data	82	1	81	8	7	1	82	0.987805	neutral
group_240	A	3091742	Rv2783c	gpsI	Bifunctional protein polyribonucleotide nucleotidyltransferase GpsI: guanosine pentaphosphate synthetase + polyribonucleotide nucleotidyltransferase (polynucleotide phosphorylase) (pnpase)	nonessential	1	G	4	0	401	SNP	L286L (ttg/Ctg)	L 7	pyrazinamide	#N/A	region not interrogated	Cryptic_PZA_data	0	0	0	0	0	0	0	NA	< 10 (true S+unexplained R)
group_319	G	3091804	Rv2783c	gpsI	Bifunctional protein polyribonucleotide nucleotidyltransferase GpsI: guanosine pentaphosphate synthetase + polyribonucleotide nucleotidyltransferase (polynucleotide phosphorylase) (pnpase)	nonessential	1	A	8	0	397	SNP	P265L (ccg/cTg)	6 (sub-group)	pyrazinamide	#N/A	region not interrogated	Cryptic_PZA_data	6	0	6	2	2	0	6	1	< 10 (true S+unexplained R)
group_86	C	3092000	Rv2783c	gpsI	Bifunctional protein polyribonucleotide nucleotidyltransferase GpsI: guanosine pentaphosphate synthetase + polyribonucleotide nucleotidyltransferase (polynucleotide phosphorylase) (pnpase)	nonessential	1	T	3	0	402	SNP	V200I (gtt/Att)	3 (sub-group)	pyrazinamide	#N/A	region not interrogated	Cryptic_PZA_data	0	0	0	0	0	0	0	NA	< 10 (true S+unexplained R)
group_253	A	3092402	Rv2783c	gpsI	Bifunctional protein polyribonucleotide nucleotidyltransferase GpsI: guanosine pentaphosphate synthetase + polyribonucleotide nucleotidyltransferase (polynucleotide phosphorylase) (pnpase)	nonessential	1	C	14	0	391	SNP	F66V (ttc/Gtc)	1.1.2	pyrazinamide	#N/A	region not interrogated	Cryptic_PZA_data	173	6	167	15	11	4	171	0.976608	neutral
group_325	G	3092441	Rv2783c	gpsI	Bifunctional protein polyribonucleotide nucleotidyltransferase GpsI: guanosine pentaphosphate synthetase + polyribonucleotide nucleotidyltransferase (polynucleotide phosphorylase) (pnpase)	nonessential	1	T	2	0	403	SNP	L53M (ctg/Atg)	M. caprae (sub-group)	pyrazinamide	#N/A	region not interrogated	Cryptic_PZA_data	1	0	1	0	0	0	1	1	< 10 (true S+unexplained R)
group_186	G	3218343	Rv2911	dacB2	Probable penicillin-binding protein DacB2 (D-alanyl-D-alanine carboxypeptidase) (DD-peptidase) (DD-carboxypeptidase) (PBP) (DD-transpeptidase) (serine-type D-ala-D-ala carboxypeptidase) (D-amino acid hydrolase)	nonessential	1	A	10	0	395	SNP	R2Q (cga/cAa)	4.3.3 (RD115)	beta-lactams	#N/A	region not interrogated	no CRyPTIC phenotypes								no data	NA
group_233	A	3218672	Rv2911	dacB2	Probable penicillin-binding protein DacB2 (D-alanyl-D-alanine carboxypeptidase) (DD-peptidase) (DD-carboxypeptidase) (PBP) (DD-transpeptidase) (serine-type D-ala-D-ala carboxypeptidase) (D-amino acid hydrolase)	nonessential	1	G	5	0	400	SNP	T112A (acc/Gcc)	4.1 (sub-group)	beta-lactams	#N/A	region not interrogated	no CRyPTIC phenotypes								no data	NA
group_126	C	3218673	Rv2911	dacB2	Probable penicillin-binding protein DacB2 (D-alanyl-D-alanine carboxypeptidase) (DD-peptidase) (DD-carboxypeptidase) (PBP) (DD-transpeptidase) (serine-type D-ala-D-ala carboxypeptidase) (D-amino acid hydrolase)	nonessential	1	G	6	0	399	SNP	T112S (acc/aGc)	4.6.2.2 4.6.2 (sub-group)	beta-lactams	#N/A	region not interrogated	no CRyPTIC phenotypes								no data	NA
group_240	C	3218932	Rv2911	dacB2	Probable penicillin-binding protein DacB2 (D-alanyl-D-alanine carboxypeptidase) (DD-peptidase) (DD-carboxypeptidase) (PBP) (DD-transpeptidase) (serine-type D-ala-D-ala carboxypeptidase) (D-amino acid hydrolase)	nonessential	1	G	4	0	401	SNP	A198A (gcc/gcG)	L 7	beta-lactams	#N/A	region not interrogated	no CRyPTIC phenotypes								no data	NA
group_47	T	3218997	Rv2911	dacB2	Probable penicillin-binding protein DacB2 (D-alanyl-D-alanine carboxypeptidase) (DD-peptidase) (DD-carboxypeptidase) (PBP) (DD-transpeptidase) (serine-type D-ala-D-ala carboxypeptidase) (D-amino acid hydrolase)	nonessential	1	A	7	0	398	SNP	L220Q (ctg/cAg)	2.2.1 (sub-group)	beta-lactams	#N/A	region not interrogated	no CRyPTIC phenotypes								no data	NA
group_273	G	3219194	Rv2911	dacB2	Probable penicillin-binding protein DacB2 (D-alanyl-D-alanine carboxypeptidase) (DD-peptidase) (DD-carboxypeptidase) (PBP) (DD-transpeptidase) (serine-type D-ala-D-ala carboxypeptidase) (D-amino acid hydrolase)	nonessential	1	A	9	0	396	SNP	A286T (gcc/Acc)	1.2.1 (sub-group)	beta-lactams	#N/A	region not interrogated	no CRyPTIC phenotypes								no data	NA
group_150	T	3336825	Rv2981c	ddlA	Probable D-alanine--D-alanine ligase DdlA (D-alanylalanine synthetase) (D-ala-D-ala ligase)	essential	1	C	381	0	381	none	T365A (aca/Gca)	NOT 4.7 4.8 4.9 4	cycloserine	#N/A	region not interrogated	no CRyPTIC phenotypes								no data	NA
group_285	G	3336846	Rv2981c	ddlA	Probable D-alanine--D-alanine ligase DdlA (D-alanylalanine synthetase) (D-ala-D-ala ligase)	essential	1	A	2	0	403	SNP	L358L (ctg/Ttg)	1.2.2 (sub-group)	cycloserine	#N/A	region not interrogated	no CRyPTIC phenotypes								no data	NA
group_310	G	3337958	-	ddlA_upstream	-	-	1	T	7	0	398	SNP	3337958 G/T	6 (sub-group)	cycloserine	#N/A	region not interrogated	no CRyPTIC phenotypes								no data	NA
group_40	G	3401939	Rv3042c	serB2	Probable phosphoserine phosphatase SerB2 (PSP) (O-phosphoserine phosphohydrolase) (pspase)	essential	1	A	6	0	399	SNP	A408A (gcc/gcT)	2.2.1 (sub-group)	clofazimine	#N/A	region not interrogated	no CRyPTIC phenotypes								no data	NA
group_226	C	3402067	Rv3042c	serB2	Probable phosphoserine phosphatase SerB2 (PSP) (O-phosphoserine phosphohydrolase) (pspase)	essential	1	T	4	0	401	SNP	E366K (gag/Aag)	4.1.1.1 (RD183)	clofazimine	#N/A	region not interrogated	no CRyPTIC phenotypes								no data	NA
group_304	T	3402092	Rv3042c	serB2	Probable phosphoserine phosphatase SerB2 (PSP) (O-phosphoserine phosphohydrolase) (pspase)	essential	1	C	4	0	401	SNP	A357A (gca/gcG)	5 (sub-group)	clofazimine	#N/A	region not interrogated	no CRyPTIC phenotypes								no data	NA
group_240	C	3402510	Rv3042c	serB2	Probable phosphoserine phosphatase SerB2 (PSP) (O-phosphoserine phosphohydrolase) (pspase)	essential	1	T	4	0	401	SNP	R218H (cgt/cAt)	L 7	clofazimine	#N/A	region not interrogated	no CRyPTIC phenotypes								no data	NA
group_317	C	3402715	Rv3042c	serB2	Probable phosphoserine phosphatase SerB2 (PSP) (O-phosphoserine phosphohydrolase) (pspase)	essential	1	A	6	0	399	SNP	G150C (ggt/Tgt)	6 (sub-group)	clofazimine	#N/A	region not interrogated	no CRyPTIC phenotypes								no data	NA
group_150	C	3402816	Rv3042c	serB2	Probable phosphoserine phosphatase SerB2 (PSP) (O-phosphoserine phosphohydrolase) (pspase)	essential	1	T	381	0	381	none	G116E (gga/gAa)	NOT 4.7 4.8 4.9 4	clofazimine	#N/A	region not interrogated	no CRyPTIC phenotypes								no data	NA
group_327	C	3402955	Rv3042c	serB2	Probable phosphoserine phosphatase SerB2 (PSP) (O-phosphoserine phosphohydrolase) (pspase)	essential	1	A	8	0	397	SNP	A70S (gcc/Tcc)	M. bovis M. caprae	clofazimine	#N/A	region not interrogated	no CRyPTIC phenotypes								no data	NA
group_142	T	3448497	-	Rv3083_upstream	-	-	1	A	16	0	389	SNP	3448497 T/A	4.8 (RD219)	isoniazid, ethionamide, prothionamide	#N/A	region not interrogated	Cryptic_INH_data	188	1	187	38	32	6	193	0.968912	neutral
group_240	G	3448540	Rv3083	Rv3083	Probable monooxygenase (hydroxylase)	nonessential	0	A	4	0	401	SNP	G13S (ggc/Agc)	L 7	isoniazid, ethionamide, prothionamide	#N/A	region not interrogated	Cryptic_INH_data	0	0	0	0	0	0	0	NA	< 10 (true S+unexplained R)
group_126	C	3448567	Rv3083	Rv3083	Probable monooxygenase (hydroxylase)	nonessential	0	G	6	0	399	SNP	H22D (cac/Gac)	4.6.2.2 4.6.2 (sub-group)	isoniazid, ethionamide, prothionamide	#N/A	region not interrogated	Cryptic_INH_data	52	1	51	27	27	0	51	1	neutral
group_163	G	3448608	Rv3083	Rv3083	Probable monooxygenase (hydroxylase)	nonessential	0	A	5	0	400	SNP	L35L (ctg/ctA)	4.4.1.1 4.4.1.2	isoniazid, ethionamide, prothionamide	#N/A	region not interrogated	Cryptic_INH_data	327	0	327	91	83	8	335	0.976119	neutral
group_323	T	3448745	Rv3083	Rv3083	Probable monooxygenase (hydroxylase)	nonessential	0	G	2	0	403	SNP	I81S (atc/aGc)	M. bovis (sub-group)	isoniazid, ethionamide, prothionamide	#N/A	region not interrogated	Cryptic_INH_data	13	0	13	1	1	0	13	1	neutral
group_328	G	3448783	Rv3083	Rv3083	Probable monooxygenase (hydroxylase)	nonessential	0	A	9	0	396	SNP	V94I (gtc/Atc)	M. bovis M. caprae M. orygis	isoniazid, ethionamide, prothionamide	#N/A	region not interrogated	Cryptic_INH_data	94	0	94	4	3	1	95	0.989474	neutral
group_279	G	3448835	Rv3083	Rv3083	Probable monooxygenase (hydroxylase)	nonessential	0	T	7	0	398	SNP	S111I (agc/aTc)	1.2.1 (sub-group)	isoniazid, ethionamide, prothionamide	#N/A	region not interrogated	Cryptic_INH_data	16	0	16	2	2	0	16	1	neutral
group_97	G	3449067	Rv3083	Rv3083	Probable monooxygenase (hydroxylase)	nonessential	0	GAP	2	0	403	Del	3449067_GAP	3 (sub-group)	isoniazid, ethionamide, prothionamide	#N/A	region not interrogated	Cryptic_INH_data	0	0	0	0	0	0	0	NA	< 10 (true S+unexplained R)
group_299	G	3449644	Rv3083	Rv3083	Probable monooxygenase (hydroxylase)	nonessential	0	A	11	0	394	SNP	A381T (gcc/Acc)	5 (sub-group)	isoniazid, ethionamide, prothionamide	#N/A	region not interrogated	Cryptic_INH_data	6	0	6	0	0	0	6	1	< 10 (true S+unexplained R)
group_319	G	3449781	Rv3083	Rv3083	Probable monooxygenase (hydroxylase)	nonessential	0	A	8	0	397	SNP	A426A (gcg/gcA)	6 (sub-group)	isoniazid, ethionamide, prothionamide	#N/A	region not interrogated	Cryptic_INH_data	5	0	5	2	2	0	5	1	< 10 (true S+unexplained R)
group_227	C	3449787	Rv3083	Rv3083	Probable monooxygenase (hydroxylase)	nonessential	0	T	2	0	403	SNP	D428D (gac/gaT)	4.1.1.2	isoniazid, ethionamide, prothionamide	#N/A	region not interrogated	Cryptic_INH_data	42	0	42	1	1	0	42	1	neutral
group_86	C	3537411	Rv3169	Rv3169	hypothetical protein	nonessential	1	T	3	0	402	SNP	G58G (ggc/ggT)	3 (sub-group)	pyrazinamide	#N/A	region not interrogated	Cryptic_PZA_data	0	0	0	0	0	0	0	NA	< 10 (true S+unexplained R)
group_300	T	3537852	Rv3169	Rv3169	hypothetical protein	nonessential	1	C	2	0	403	SNP	Y205Y (tat/taC)	5 (sub-group)	pyrazinamide	#N/A	region not interrogated	Cryptic_PZA_data	0	0	0	0	0	0	0	NA	< 10 (true S+unexplained R)
group_253	G	3538128	Rv3169	Rv3169	hypothetical protein	nonessential	1	A	14	0	391	SNP	S297S (tcg/tcA)	1.1.2	pyrazinamide	#N/A	region not interrogated	Cryptic_PZA_data	175	6	169	15	11	4	173	0.976879	neutral
group_248	G	3538141	Rv3169	Rv3169	hypothetical protein	nonessential	1	A	2	0	403	SNP	G302S (ggc/Agc)	1.1.2 (sub-group)	pyrazinamide	#N/A	region not interrogated	Cryptic_PZA_data	1	0	1	0	0	0	1	1	< 10 (true S+unexplained R)
group_273	C	3568489	Rv3197A	whiB7	Probable transcriptional regulatory protein WhiB-like WhiB7	nonessential	0	GAP	9	0	396	Del	3568489_GAP	1.2.1 (sub-group)	streptomycin, kanamycin, clarithromycin, PAS	#N/A	region not interrogated	no CRyPTIC phenotypes								no data	NA
group_251	T	3568507	Rv3197A	whiB7	Probable transcriptional regulatory protein WhiB-like WhiB7	nonessential	1	C	2	0	403	SNP	Q58R (cag/cGg)	1.1.2 (sub-group)	streptomycin, kanamycin, clarithromycin, PAS	#N/A	region not interrogated	no CRyPTIC phenotypes								no data	NA
group_121	T	3569029	-	whiB7_upstream	-	-	1	C	15	0	390	SNP	3569029 T/C	4.6.1.2 4.6.1.1	streptomycin, kanamycin, clarithromycin, PAS	#N/A	region not interrogated	no CRyPTIC phenotypes								no data	NA
group_320	C	3571742	Rv3199c	nudC	Probable NADH pyrophosphatase NudC (NAD+ diphosphatase) (NAD+ pyrophosphatase) (NADP pyrophosphatase)	nonessential	1	G	17	0	388	SNP	A268P (gcc/Ccc)	L6	isoniazid, ethionamide, prothionamide	#N/A	region not interrogated	Cryptic_INH_data	16	0	16	2	2	0	16	1	neutral
group_317	G	3571784	Rv3199c	nudC	Probable NADH pyrophosphatase NudC (NAD+ diphosphatase) (NAD+ pyrophosphatase) (NADP pyrophosphatase)	nonessential	1	A	6	0	399	SNP	P254S (ccg/Tcg)	6 (sub-group)	isoniazid, ethionamide, prothionamide	#N/A	region not interrogated	Cryptic_INH_data	5	0	5	2	2	0	5	1	< 10 (true S+unexplained R)
group_59	G	3571828	Rv3199c	nudC	Probable NADH pyrophosphatase NudC (NAD+ diphosphatase) (NAD+ pyrophosphatase) (NADP pyrophosphatase)	nonessential	1	C	87	0	318	SNP	P239R (ccg/cGg)	2.2.1 2.2.1.2 2.2.1.1	isoniazid, ethionamide, prothionamide	#N/A	region not interrogated	Cryptic_INH_data	946	9	937	1300	1254	46	983	0.953204	neutral
group_241	T	3571834	Rv3199c	nudC	Probable NADH pyrophosphatase NudC (NAD+ diphosphatase) (NAD+ pyrophosphatase) (NADP pyrophosphatase)	nonessential	1	G	105	0	105	none	Q237P (cag/cCg)	NOT L2 L3 L4 L7	isoniazid, ethionamide, prothionamide	#N/A	region not interrogated	Cryptic_INH_data	800	6	794	211	191	20	814	0.97543	neutral
group_330	G	3572301	Rv3199c	nudC	Probable NADH pyrophosphatase NudC (NAD+ diphosphatase) (NAD+ pyrophosphatase) (NADP pyrophosphatase)	nonessential	1	C	3	0	402	SNP	R81R (cgc/cgG)	M. microti	isoniazid, ethionamide, prothionamide	#N/A	region not interrogated	Cryptic_INH_data	1	0	1	0	0	0	1	1	< 10 (true S+unexplained R)
group_227	G	3572330	Rv3199c	nudC	Probable NADH pyrophosphatase NudC (NAD+ diphosphatase) (NAD+ pyrophosphatase) (NADP pyrophosphatase)	nonessential	1	A	2	0	403	SNP	P72S (cca/Tca)	4.1.1.2	isoniazid, ethionamide, prothionamide	#N/A	region not interrogated	Cryptic_INH_data	41	0	41	1	1	0	41	1	neutral
group_166	C	3640308	-	fbiA_upstream	-	-	1	T	2	0	403	SNP	3640308 C/T	4 (sub-group)	delamanid, PA-824	#N/A	region not interrogated	no CRyPTIC phenotypes								no data	NA
group_248	A	3640446	-	fbiA_upstream	-	-	1	T	2	0	403	SNP	3640446 A/T	1.1.2 (sub-group)	delamanid, PA-824	#N/A	region not interrogated	no CRyPTIC phenotypes								no data	NA
group_280	T	3640557	Rv3261	fbiA	Probable F420 biosynthesis protein FbiA	nonessential	1	C	16	0	389	SNP	V5V (gtt/gtC)	1.2.1	delamanid, PA-824	#N/A	region not interrogated	no CRyPTIC phenotypes								no data	NA
group_285	C	3640764	Rv3261	fbiA	Probable F420 biosynthesis protein FbiA	nonessential	1	G	2	0	403	SNP	D74E (gac/gaG)	1.2.2 (sub-group)	delamanid, PA-824	#N/A	region not interrogated	no CRyPTIC phenotypes								no data	NA
group_58	C	3640879	Rv3261	fbiA	Probable F420 biosynthesis protein FbiA	nonessential	1	T	3	0	402	SNP	L113L (ctg/Ttg)	2.2.1 (sub-group)	delamanid, PA-824	#N/A	region not interrogated	no CRyPTIC phenotypes								no data	NA
group_226	C	3641447	Rv3261	fbiA	Probable F420 biosynthesis protein FbiA	nonessential	1	T	4	0	401	SNP	T302M (acg/aTg)	4.1.1.1 (RD183)	delamanid, PA-824	#N/A	region not interrogated	no CRyPTIC phenotypes								no data	NA
group_106	G	3642098	Rv3262	fbiB	Probable F420 biosynthesis protein FbiB	nonessential	1	A	2	0	403	SNP	V188V (gtg/gtA)	3 (sub-group)	delamanid, PA-824	#N/A	region not interrogated	no CRyPTIC phenotypes								no data	NA
group_103	A	3642877	Rv3262	fbiB	Probable F420 biosynthesis protein FbiB	nonessential	1	G	3	0	402	SNP	K448R (aag/aGg)	3 (sub-group)	delamanid, PA-824	#N/A	region not interrogated	no CRyPTIC phenotypes								no data	NA
group_311	G	3840559	Rv3423c	alr	Alanine racemase Alr	essential	1	T	2	0	403	SNP	R288S (cgt/Agt)	6 (sub-group)	cycloserine	#N/A	region not interrogated	no CRyPTIC phenotypes								no data	NA
group_311	T	3840618	Rv3423c	alr	Alanine racemase Alr	essential	1	C	2	0	403	SNP	D268G (gac/gGc)	6 (sub-group)	cycloserine	#N/A	region not interrogated	no CRyPTIC phenotypes								no data	NA
group_171	T	3840719	Rv3423c	alr	Alanine racemase Alr	essential	1	C	4	0	401	SNP	L234L (cta/ctG)	4.3.4.2.1	cycloserine	#N/A	region not interrogated	no CRyPTIC phenotypes								no data	NA
group_138	C	3840764	Rv3423c	alr	Alanine racemase Alr	essential	1	G	4	0	401	SNP	L219L (ctg/ctC)	4.8 (sub-group)	cycloserine	#N/A	region not interrogated	no CRyPTIC phenotypes								no data	NA
group_306	G	3840932	Rv3423c	alr	Alanine racemase Alr	essential	1	A	18	0	387	SNP	N163N (aac/aaT)	L5	cycloserine	lineage5	region not interrogated	no CRyPTIC phenotypes								no data	NA
group_265	G	3841253	Rv3423c	alr	Alanine racemase Alr	essential	1	A	4	0	401	SNP	A56A (gcc/gcT)	1.1.3 (sub-group)	cycloserine	#N/A	region not interrogated	no CRyPTIC phenotypes								no data	NA
group_263	G	3841277	Rv3423c	alr	Alanine racemase Alr	essential	1	A	2	0	403	SNP	N48N (aac/aaT)	1.1.3 (sub-group)	cycloserine	#N/A	region not interrogated	no CRyPTIC phenotypes								no data	NA
group_83	C	3841473	-	alr_upstream	-	-	1	T	8	0	397	SNP	3841473 C/T	3 (sub-group)	cycloserine	#N/A	region not interrogated	no CRyPTIC phenotypes								no data	NA
group_226	C	3877553	Rv3457c	rpoA	Probable DNA-directed RNA polymerase (alpha chain) RpoA (transcriptase alpha chain) (RNA polymerase alpha subunit) (DNA-directed RNA nucleotidyltransferase)	essential	1	T	4	0	401	SNP	E319K (gag/Aag)	4.1.1.1 (RD183)	rifampicin, rifabutin	4.1.1.1 sub-clade	region not interrogated	Cryptic_RIF_data	154	0	154	14	14	0	154	1	neutral	compensates for rpoB mutations
group_319	G	3877696	Rv3457c	rpoA	Probable DNA-directed RNA polymerase (alpha chain) RpoA (transcriptase alpha chain) (RNA polymerase alpha subunit) (DNA-directed RNA nucleotidyltransferase)	essential	1	A	8	0	397	SNP	T271I (acc/aTc)	6 (sub-group)	rifampicin, rifabutin	#N/A	region not interrogated	Cryptic_RIF_data	5	0	5	2	2	0	5	1	< 10 (true S+unexplained R)	compensates for rpoB mutations
group_240	A	3878040	Rv3457c	rpoA	Probable DNA-directed RNA polymerase (alpha chain) RpoA (transcriptase alpha chain) (RNA polymerase alpha subunit) (DNA-directed RNA nucleotidyltransferase)	essential	1	G	4	0	401	SNP	G156G (ggt/ggC)	L 7	rifampicin, rifabutin	lineage7	region not interrogated	Cryptic_RIF_data	0	0	0	0	0	0	0	NA	< 10 (true S+unexplained R)	compensates for rpoB mutations
group_299	C	3878493	Rv3457c	rpoA	Probable DNA-directed RNA polymerase (alpha chain) RpoA (transcriptase alpha chain) (RNA polymerase alpha subunit) (DNA-directed RNA nucleotidyltransferase)	essential	1	T	11	0	394	SNP	Q5Q (cag/caA)	5 (sub-group)	rifampicin, rifabutin	#N/A	region not interrogated	Cryptic_RIF_data	8	0	8	0	0	0	8	1	< 10 (true S+unexplained R)	compensates for rpoB mutations
group_306	G	3986987	Rv3547	ddn	Deazaflavin-dependent nitroreductase Ddn	nonessential	1	T	18	0	387	SNP	L48L (ctg/ctT)	L5	delamanid, PA-824	#N/A	region not interrogated	no CRyPTIC phenotypes								no data	NA
group_332	C	3987111	Rv3547	ddn	Deazaflavin-dependent nitroreductase Ddn	nonessential	1	G	5	0	400	SNP	L90V (ctc/Gtc)	M. microti M. pinnipedii	delamanid, PA-824	#N/A	region not interrogated	no CRyPTIC phenotypes								no data	NA
group_306	G	3987180	Rv3547	ddn	Deazaflavin-dependent nitroreductase Ddn	nonessential	1	A	18	0	387	SNP	D113N (gac/Aac)	L5	delamanid, PA-824	#N/A	region not interrogated	no CRyPTIC phenotypes								no data	NA
group_320	C	4007432	Rv3566c	nat	Arylamine N-acetyltransferase Nat (arylamine acetylase)	nonessential	1	T	17	0	388	SNP	E251K (gaa/Aaa)	L6	isoniazid	#N/A	region not interrogated	Cryptic_INH_data	15	0	15	2	2	0	15	1	neutral
group_251	T	4007562	Rv3566c	nat	Arylamine N-acetyltransferase Nat (arylamine acetylase)	nonessential	1	C	2	0	403	SNP	G207G (gga/ggG)	1.1.2 (sub-group)	isoniazid	#N/A	region not interrogated	Cryptic_INH_data	2	0	2	0	0	0	2	1	< 10 (true S+unexplained R)
group_165	C	4007564	Rv3566c	nat	Arylamine N-acetyltransferase Nat (arylamine acetylase)	nonessential	1	T	7	0	398	SNP	G207R (gga/Aga)	4.4.1.1 4.4.1.2 4.4.2	isoniazid	#N/A	region not interrogated	Cryptic_INH_data	364	0	364	110	97	13	377	0.965517	neutral
group_299	C	4007807	Rv3566c	nat	Arylamine N-acetyltransferase Nat (arylamine acetylase)	nonessential	1	A	11	0	394	SNP	V126F (gtc/Ttc)	5 (sub-group)	isoniazid	#N/A	region not interrogated	Cryptic_INH_data	5	0	5	0	0	0	5	1	< 10 (true S+unexplained R)
group_103	G	4008135	Rv3566c	nat	Arylamine N-acetyltransferase Nat (arylamine acetylase)	nonessential	1	A	3	0	402	SNP	G16G (ggc/ggT)	3 (sub-group)	isoniazid	#N/A	region not interrogated	Cryptic_INH_data	130	1	129	78	69	9	138	0.934783	neutral
group_317	A	4008195	Rv3566A	Rv3566A	Hypothetical protein	nonessential	1	G	6	0	399	SNP	V80A (gtc/gCc)	6 (sub-group)	isoniazid	#N/A	region not interrogated	Cryptic_INH_data	5	0	5	2	2	0	5	1	< 10 (true S+unexplained R)
group_306	C	4008252	Rv3566A	Rv3566A	Hypothetical protein	nonessential	1	T	18	0	387	SNP	G61D (ggc/gAc)	L5	isoniazid	#N/A	region not interrogated	Cryptic_INH_data	10	0	10	2	2	0	10	1	neutral
group_280	G	4049254	Rv3608c	folP1	Dihydropteroate synthase 1 FolP (DHPS 1) (dihydropteroate pyrophosphorylase 1) (dihydropteroate diphosphorylase 1)	essential	1	A	16	0	389	SNP	L243L (ctg/Ttg)	1.2.1	PAS, co-trimoxazole	lineage1.2.1	region not interrogated	no CRyPTIC phenotypes								no data	NA
group_302	G	4049271	Rv3608c	folP1	Dihydropteroate synthase 1 FolP (DHPS 1) (dihydropteroate pyrophosphorylase 1) (dihydropteroate diphosphorylase 1)	essential	1	A	2	0	403	SNP	T237M (acg/aTg)	5 (sub-group)	PAS, co-trimoxazole	#N/A	region not interrogated	no CRyPTIC phenotypes								no data	NA
group_290	G	4238120	Rv3792	aftA	Arabinofuranosyltransferase AftA	essential	1	A	11	0	394	SNP	Q63Q (cag/caA)	1.2.2	ethambutol	lineage1.2.2	region not interrogated	Cryptic_EMB_data	143	2	141	39	38	1	142	0.992958	neutral
group_9	C	4238675	Rv3792	aftA	Arabinofuranosyltransferase AftA	essential	1	T	17	0	388	SNP	G248G (ggc/ggT)	2.2.1 (sub-group)	ethambutol	#N/A	region not interrogated	Cryptic_EMB_data	331	131	200	239	222	17	217	0.921659	neutral
group_240	G	4238778	Rv3792	aftA	Arabinofuranosyltransferase AftA	essential	1	A	4	0	401	SNP	V283M (gtg/Atg)	L 7	ethambutol	#N/A	region not interrogated	Cryptic_EMB_data	0	0	0	0	0	0	0	NA	< 10 (true S+unexplained R)
group_248	G	4238835	Rv3792	aftA	Arabinofuranosyltransferase AftA	essential	1	A	2	0	403	SNP	A302T (gcg/Acg)	1.1.2 (sub-group)	ethambutol	#N/A	region not interrogated	Cryptic_EMB_data	10	1	9	2	2	0	9	1	< 10 (true S+unexplained R)
group_165	C	4238963	Rv3792	aftA	Arabinofuranosyltransferase AftA	essential	1	T	7	0	398	SNP	H344H (cac/caT)	4.4.1.1 4.4.1.2 4.4.2	ethambutol	#N/A	region not interrogated	Cryptic_EMB_data	401	13	388	73	68	5	393	0.987277	neutral
group_218	C	4239298	Rv3792	aftA	Arabinofuranosyltransferase AftA	essential	1	T	24	0	381	SNP	A456V (gcc/gTc)	4.1.2.1 (RD182)	ethambutol	#N/A	region not interrogated	Cryptic_EMB_data	716	25	691	71	60	11	702	0.98433	neutral
group_196	T	4239334	Rv3792	aftA	Arabinofuranosyltransferase AftA	essential	1	C	4	0	401	SNP	V468A (gtg/gCg)	4.2.2.1	ethambutol	#N/A	region not interrogated	Cryptic_EMB_data	22	2	20	43	43	0	20	1	neutral
group_306	A	4239843	Rv3792	aftA	Arabinofuranosyltransferase AftA	essential	1	C	18	0	387	SNP	K638Q (aag/Cag)	L5	ethambutol	#N/A	region not interrogated	Cryptic_EMB_data	12	0	12	0	0	0	12	1	neutral
group_240	G	4240153	Rv3793	embC	Integral membrane indolylacetylinositol arabinosyltransferase EmbC (arabinosylindolylacetylinositol synthase)	essential	1	A	4	0	401	SNP	S97S (tcg/tcA)	L 7	ethambutol	7	not classified	Cryptic_EMB_data	0	0	0	0	0	0	0	NA	< 10 (true S+unexplained R)
group_68	G	4240172	Rv3793	embC	Integral membrane indolylacetylinositol arabinosyltransferase EmbC (arabinosylindolylacetylinositol synthase)	essential	1	A	8	0	397	SNP	V104M (gtg/Atg)	3.1.1 (sub-group)	ethambutol	3 sub-clade	S	Cryptic_EMB_data	110	3	107	0	0	0	107	1	neutral
group_237	C	4240671	Rv3793	embC	Integral membrane indolylacetylinositol arabinosyltransferase EmbC (arabinosylindolylacetylinositol synthase)	essential	1	T	109	0	109	none	T270I (acc/aTc)	NOT L2 L3 L4	ethambutol	Ancient lineages	S	Cryptic_EMB_data	920	9	911	75	68	7	918	0.992375	neutral
group_289	C	4240750	Rv3793	embC	Integral membrane indolylacetylinositol arabinosyltransferase EmbC (arabinosylindolylacetylinositol synthase)	essential	1	T	4	0	401	SNP	Y296Y (tac/taT)	1.2.2 (sub-group)	ethambutol	#N/A	not classified	Cryptic_EMB_data	32	1	31	1	1	0	31	1	neutral
group_226	C	4240897	Rv3793	embC	Integral membrane indolylacetylinositol arabinosyltransferase EmbC (arabinosylindolylacetylinositol synthase)	essential	1	G	4	0	401	SNP	R345R (cgc/cgG)	4.1.1.1 (RD183)	ethambutol	4.1.1.1	not classified	Cryptic_EMB_data	160	2	158	9	5	4	162	0.975309	neutral
group_291	A	4241042	Rv3793	embC	Integral membrane indolylacetylinositol arabinosyltransferase EmbC (arabinosylindolylacetylinositol synthase)	essential	1	G	56	0	349	SNP	N394D (aac/Gac)	L1 (RD239)	ethambutol	1	S	Cryptic_EMB_data	797	7	790	72	65	7	797	0.991217	neutral
group_71	G	4241562	Rv3793	embC	Integral membrane indolylacetylinositol arabinosyltransferase EmbC (arabinosylindolylacetylinositol synthase)	essential	1	A	11	0	394	SNP	R567H (cgc/cAc)	3.1.1	ethambutol	3.1.1	S	Cryptic_EMB_data	139	3	136	0	0	0	136	1	neutral
group_320	C	4241843	Rv3793	embC	Integral membrane indolylacetylinositol arabinosyltransferase EmbC (arabinosylindolylacetylinositol synthase)	essential	1	A	17	0	388	SNP	L661I (ctt/Att)	L6	ethambutol	#N/A	not classified	Cryptic_EMB_data	16	2	14	0	0	0	14	1	neutral
group_108	G	4242075	Rv3793	embC	Integral membrane indolylacetylinositol arabinosyltransferase EmbC (arabinosylindolylacetylinositol synthase)	essential	1	A	56	0	349	SNP	R738Q (cgg/cAg)	L3 (RD750)	ethambutol	3	S	Cryptic_EMB_data	1675	69	1606	178	143	35	1641	0.978672	neutral
group_182	G	4242182	Rv3793	embC	Integral membrane indolylacetylinositol arabinosyltransferase EmbC (arabinosylindolylacetylinositol synthase)	essential	1	T	6	0	399	SNP	A774S (gcc/Tcc)	4.3.3 (sub-group)	ethambutol	#N/A	S	Cryptic_EMB_data	35	5	30	30	25	5	35	0.857143	NA
group_120	G	4242185	Rv3793	embC	Integral membrane indolylacetylinositol arabinosyltransferase EmbC (arabinosylindolylacetylinositol synthase)	essential	1	A	3	0	402	SNP	D775N (gac/Aac)	4.6 (sub-group)	ethambutol	#N/A	S	Cryptic_EMB_data	7	0	7	0	0	0	7	1	< 10 (true S+unexplained R)
group_51	C	4242241	Rv3793	embC	Integral membrane indolylacetylinositol arabinosyltransferase EmbC (arabinosylindolylacetylinositol synthase)	essential	1	T	3	0	402	SNP	D793D (gac/gaT)	2.2.1 (sub-group)	ethambutol	#N/A	not classified	Cryptic_EMB_data	2	1	1	2	2	0	1	1	< 10 (true S+unexplained R)
group_122	C	4242550	Rv3793	embC	Integral membrane indolylacetylinositol arabinosyltransferase EmbC (arabinosylindolylacetylinositol synthase)	essential	1	G	2	0	403	SNP	V896V (gtc/gtG)	4.6.2.2 (sub-group)	ethambutol	#N/A	not classified	Cryptic_EMB_data	48	0	48	0	0	0	48	1	neutral
group_144	C	4242643	Rv3793	embC	Integral membrane indolylacetylinositol arabinosyltransferase EmbC (arabinosylindolylacetylinositol synthase)	essential	1	T	402	0	402	none	R927R (cgc/cgT)	NOT 4.9	ethambutol	4.9	not classified	Cryptic_EMB_data	7976	464	7512	1616	1389	227	7739	0.970668	neutral
group_234	G	4242803	Rv3793	embC	Integral membrane indolylacetylinositol arabinosyltransferase EmbC (arabinosylindolylacetylinositol synthase)	essential	1	C	44	0	361	SNP	V981L (gtg/Ctg)	4.1	ethambutol	4.1	S	Cryptic_EMB_data	1314	45	1269	166	144	22	1291	0.982959	neutral
group_327	C	4242970	Rv3793	embC	Integral membrane indolylacetylinositol arabinosyltransferase EmbC (arabinosylindolylacetylinositol synthase)	essential	1	T	8	0	397	SNP	T1036T (acc/acT)	M. bovis M. caprae	ethambutol	bovis, caprae	S	Cryptic_EMB_data	67	0	67	2	2	0	67	1	neutral
group_16	A	4243346	Rv3794	embA	Integral membrane indolylacetylinositol arabinosyltransferase EmbA (arabinosylindolylacetylinositol synthase)	essential	1	G	4	0	401	SNP	Q38Q (caa/caG)	2.2.1 (sub-group)	ethambutol	4 sub-clade (solved)	not classified	Cryptic_EMB_data	58	24	34	133	119	14	48	0.708333	NA
group_63	C	4243460	Rv3794	embA	Integral membrane indolylacetylinositol arabinosyltransferase EmbA (arabinosylindolylacetylinositol synthase)	essential	1	T	90	0	315	SNP	C76C (tgc/tgT)	L2 (RD207)	ethambutol	2.2	S	Cryptic_EMB_data	1493	228	1265	775	682	93	1358	0.931517	neutral
group_287	C	4243532	Rv3794	embA	Integral membrane indolylacetylinositol arabinosyltransferase EmbA (arabinosylindolylacetylinositol synthase)	essential	1	A	2	0	403	SNP	T100T (acc/acA)	1.2.2 (sub-group)	ethambutol	#N/A	not classified	Cryptic_EMB_data	8	0	8	0	0	0	8	1	< 10 (true S+unexplained R)
group_311	C	4243541	Rv3794	embA	Integral membrane indolylacetylinositol arabinosyltransferase EmbA (arabinosylindolylacetylinositol synthase)	essential	1	T	2	0	403	SNP	A103A (gcc/gcT)	6 (sub-group)	ethambutol	#N/A	not classified	Cryptic_EMB_data	3	0	3	0	0	0	3	1	< 10 (true S+unexplained R)
group_335	C	4243570	Rv3794	embA	Integral membrane indolylacetylinositol arabinosyltransferase EmbA (arabinosylindolylacetylinositol synthase)	essential	1	G	4	0	401	SNP	T113R (acg/aGg)	6 (sub-group)	ethambutol	#N/A	S	Cryptic_EMB_data	3	0	3	0	0	0	3	1	< 10 (true S+unexplained R)
group_273	G	4243580	Rv3794	embA	Integral membrane indolylacetylinositol arabinosyltransferase EmbA (arabinosylindolylacetylinositol synthase)	essential	1	A	9	0	396	SNP	V116V (gtg/gtA)	1.2.1 (sub-group)	ethambutol	#N/A	not classified	Cryptic_EMB_data	300	3	297	5	5	0	297	1	neutral
group_109	C	4243709	Rv3794	embA	Integral membrane indolylacetylinositol arabinosyltransferase EmbA (arabinosylindolylacetylinositol synthase)	essential	1	T	2	0	403	SNP	A159A (gcc/gcT)	4.6.1.2 (sub-group)	ethambutol	#N/A	not classified	Cryptic_EMB_data	1	0	1	0	0	0	1	1	< 10 (true S+unexplained R)
group_227	G	4243833	Rv3794	embA	Integral membrane indolylacetylinositol arabinosyltransferase EmbA (arabinosylindolylacetylinositol synthase)	essential	1	A	2	0	403	SNP	A201T (gcg/Acg)	4.1.1.2	ethambutol	#N/A	S	Cryptic_EMB_data	42	0	42	1	1	0	42	1	neutral
group_267	G	4243848	Rv3794	embA	Integral membrane indolylacetylinositol arabinosyltransferase EmbA (arabinosylindolylacetylinositol synthase)	essential	1	A	29	0	376	SNP	V206M (gtg/Atg)	1.1	ethambutol	1.1	S	Cryptic_EMB_data	333	2	331	28	22	6	337	0.982196	neutral
group_261	C	4244096	Rv3794	embA	Integral membrane indolylacetylinositol arabinosyltransferase EmbA (arabinosylindolylacetylinositol synthase)	essential	1	T	9	0	396	SNP	G288G (ggc/ggT)	1.1.1 (sub-group)	ethambutol	#N/A	not classified	Cryptic_EMB_data	53	0	53	9	8	1	54	0.981481	neutral
group_307	C	4244220	Rv3794	embA	Integral membrane indolylacetylinositol arabinosyltransferase EmbA (arabinosylindolylacetylinositol synthase)	essential	1	T	49	0	356	SNP	L330L (ctg/Ttg)	L5 L6 "animal strains"	ethambutol	1.2.1 (solved)	not classified	Cryptic_EMB_data	125	2	123	2	2	0	123	1	neutral
group_320	C	4244379	Rv3794	embA	Integral membrane indolylacetylinositol arabinosyltransferase EmbA (arabinosylindolylacetylinositol synthase)	essential	1	T	17	0	388	SNP	P383S (ccg/Tcg)	L6	ethambutol	#N/A	not classified	Cryptic_EMB_data	16	2	14	0	0	0	14	1	neutral
group_280	G	4244420	Rv3794	embA	Integral membrane indolylacetylinositol arabinosyltransferase EmbA (arabinosylindolylacetylinositol synthase)	essential	1	C	16	0	389	SNP	V396V (gtg/gtC)	1.2.1	ethambutol	#N/A	not classified	Cryptic_EMB_data	320	3	317	7	7	0	317	1	neutral
group_242	G	4244840	Rv3794	embA	Integral membrane indolylacetylinositol arabinosyltransferase EmbA (arabinosylindolylacetylinositol synthase)	essential	1	A	2	0	403	SNP	L536L (ctg/ctA)	1.1.2 (sub-group)	ethambutol	#N/A	not classified	Cryptic_EMB_data	6	0	6	0	0	0	6	1	< 10 (true S+unexplained R)
group_194	G	4244958	Rv3794	embA	Integral membrane indolylacetylinositol arabinosyltransferase EmbA (arabinosylindolylacetylinositol synthase)	essential	1	A	2	0	403	SNP	A576T (gca/Aca)	4.2.2.1 (sub-group)	ethambutol	#N/A	S	Cryptic_EMB_data	1	0	1	37	37	0	1	1	< 10 (true S+unexplained R)
group_115	C	4245055	Rv3794	embA	Integral membrane indolylacetylinositol arabinosyltransferase EmbA (arabinosylindolylacetylinositol synthase)	essential	1	A	8	0	397	SNP	T608N (acc/aAc)	4.6.1.2	ethambutol	4.6.1.2	S	Cryptic_EMB_data	7	0	7	6	4	2	9	0.777778	< 10 (true S+unexplained R)
group_306	C	4245147	Rv3794	embA	Integral membrane indolylacetylinositol arabinosyltransferase EmbA (arabinosylindolylacetylinositol synthase)	essential	1	T	18	0	387	SNP	P639S (ccc/Tcc)	L5	ethambutol	#N/A	not classified	Cryptic_EMB_data	12	0	12	0	0	0	12	1	neutral
group_281	C	4245670	Rv3794	embA	Integral membrane indolylacetylinositol arabinosyltransferase EmbA (arabinosylindolylacetylinositol synthase)	essential	1	G	2	0	403	SNP	A813G (gcc/gGc)	1.2.2 (sub-group)	ethambutol	#N/A	not classified	Cryptic_EMB_data	11	0	11	32	31	1	12	0.916667	neutral
group_291	C	4245969	Rv3794	embA	Integral membrane indolylacetylinositol arabinosyltransferase EmbA (arabinosylindolylacetylinositol synthase)	essential	1	T	56	0	349	SNP	P913S (ccg/Tcg)	L1 (RD239)	ethambutol	1	S	Cryptic_EMB_data	797	7	790	74	67	7	797	0.991217	neutral
group_30	G	4246085	Rv3794	embA	Integral membrane indolylacetylinositol arabinosyltransferase EmbA (arabinosylindolylacetylinositol synthase)	essential	1	T	2	0	403	SNP	E951D (gag/gaT)	2.2.1 (sub-group)	ethambutol	#N/A	S	Cryptic_EMB_data	27	1	26	3	1	2	28	0.928571	neutral
group_62	A	4246088	Rv3794	embA	Integral membrane indolylacetylinositol arabinosyltransferase EmbA (arabinosylindolylacetylinositol synthase)	essential	1	G	3	0	402	SNP	Q952Q (caa/caG)	2.1	ethambutol	2.1	not classified	Cryptic_EMB_data	13	4	9	10	10	0	9	1	< 10 (true S+unexplained R)
group_287	G	4246275	Rv3794	embA	Integral membrane indolylacetylinositol arabinosyltransferase EmbA (arabinosylindolylacetylinositol synthase)	essential	1	A	2	0	403	SNP	A1015T (gcg/Acg)	1.2.2 (sub-group)	ethambutol	#N/A	S	Cryptic_EMB_data	8	0	8	0	0	0	8	1	< 10 (true S+unexplained R)
group_164	G	4246508	Rv3794	embA	Integral membrane indolylacetylinositol arabinosyltransferase EmbA (arabinosylindolylacetylinositol synthase)	essential	1	A	2	0	403	SNP	A1092A (gcg/gcA)	4.4.2	ethambutol	4.4.2	not classified	Cryptic_EMB_data	32	4	28	11	8	3	31	0.903226	neutral
group_324	A	4246551	Rv3795	embB	Integral membrane indolylacetylinositol arabinosyltransferase EmbB (arabinosylindolylacetylinositol synthase)	essential	1	G	5	0	400	SNP	N13S (aat/aGt)	M. bovis	ethambutol	#N/A	S	Cryptic_EMB_data	65	0	65	2	2	0	65	1	neutral
group_334	C	4246864	Rv3795	embB	Integral membrane indolylacetylinositol arabinosyltransferase EmbB (arabinosylindolylacetylinositol synthase)	essential	1	T	31	0	374	SNP	V117V (gtc/gtT)	"animal strains" L6	ethambutol	BOV_AFRI	not classified	Cryptic_EMB_data	113	2	111	2	2	0	111	1	neutral
group_227	G	4246930	Rv3795	embB	Integral membrane indolylacetylinositol arabinosyltransferase EmbB (arabinosylindolylacetylinositol synthase)	essential	1	C	2	0	403	SNP	Q139H (cag/caC)	4.1.1.2	ethambutol	4.1.1.2	S	Cryptic_EMB_data	42	0	42	1	1	0	42	1	neutral
group_281	G	4246979	Rv3795	embB	Integral membrane indolylacetylinositol arabinosyltransferase EmbB (arabinosylindolylacetylinositol synthase)	essential	1	T	2	0	403	SNP	G156C (ggc/Tgc)	1.2.2 (sub-group)	ethambutol	#N/A	not classified	Cryptic_EMB_data	11	0	11	32	31	1	12	0.916667	neutral
group_139	G	4247140	Rv3795	embB	Integral membrane indolylacetylinositol arabinosyltransferase EmbB (arabinosylindolylacetylinositol synthase)	essential	1	A	2	0	403	SNP	R209R (cgg/cgA)	4.8 (sub-group)	ethambutol	#N/A	not classified	Cryptic_EMB_data	0	0	0	0	0	0	0	NA	< 10 (true S+unexplained R)
group_329	A	4247147	Rv3795	embB	Integral membrane indolylacetylinositol arabinosyltransferase EmbB (arabinosylindolylacetylinositol synthase)	essential	1	G	2	0	403	SNP	T212A (acc/Gcc)	M. microti (sub-group)	ethambutol	#N/A	not classified	Cryptic_EMB_data	1	0	1	0	0	0	1	1	< 10 (true S+unexplained R)
group_323	G	4247173	Rv3795	embB	Integral membrane indolylacetylinositol arabinosyltransferase EmbB (arabinosylindolylacetylinositol synthase)	essential	1	A	2	0	403	SNP	L220L (ctg/ctA)	M. bovis (sub-group)	ethambutol	#N/A	not classified	Cryptic_EMB_data	13	0	13	0	0	0	13	1	neutral
group_273	G	4247578	Rv3795	embB	Integral membrane indolylacetylinositol arabinosyltransferase EmbB (arabinosylindolylacetylinositol synthase)	essential	1	A	9	0	396	SNP	L355L (ctg/ctA)	1.2.1 (sub-group)	ethambutol	#N/A	not classified	Cryptic_EMB_data	300	3	297	6	6	0	297	1	neutral
group_237	A	4247646	Rv3795	embB	Integral membrane indolylacetylinositol arabinosyltransferase EmbB (arabinosylindolylacetylinositol synthase)	essential	1	C	109	0	109	none	E378A (gag/gCg)	NOT L2 L3 L4	ethambutol	Ancient lineages	S	Cryptic_EMB_data	911	9	902	76	69	7	909	0.992299	neutral
group_25	C	4248115	Rv3795	embB	Integral membrane indolylacetylinositol arabinosyltransferase EmbB (arabinosylindolylacetylinositol synthase)	essential	1	T	11	0	394	SNP	D534D (gac/gaT)	2.2.1.1	ethambutol	2.2.1.1	not classified	Cryptic_EMB_data	118	5	113	27	25	2	115	0.982609	neutral
group_276	G	4248515	Rv3795	embB	Integral membrane indolylacetylinositol arabinosyltransferase EmbB (arabinosylindolylacetylinositol synthase)	essential	1	A	4	0	401	SNP	V668I (gtc/Atc)	1.2.1 (sub-group)	ethambutol	#N/A	S	Cryptic_EMB_data	11	0	11	1	1	0	11	1	neutral
group_243	G	4249348	Rv3795	embB	Integral membrane indolylacetylinositol arabinosyltransferase EmbB (arabinosylindolylacetylinositol synthase)	essential	1	A	2	0	403	SNP	A945A (gcg/gcA)	1.1.2 (sub-group)	ethambutol	#N/A	not classified	Cryptic_EMB_data	0	0	0	0	0	0	0	NA	< 10 (true S+unexplained R)
group_230	G	4249408	Rv3795	embB	Integral membrane indolylacetylinositol arabinosyltransferase EmbB (arabinosylindolylacetylinositol synthase)	essential	1	A	14	0	391	SNP	P965P (ccg/ccA)	4.1.1.3 4.1.1.1 4.1.1.2 4.1.1 4.1	ethambutol	4 sub-clade	not classified	Cryptic_EMB_data	480	18	462	85	80	5	467	0.989293	neutral
group_250	T	4249673	Rv3795	embB	Integral membrane indolylacetylinositol arabinosyltransferase EmbB (arabinosylindolylacetylinositol synthase)	essential	1	C	3	0	402	SNP	S1054P (tcc/Ccc)	1.1.2 (sub-group)	ethambutol	#N/A	S	Cryptic_EMB_data	6	0	6	0	0	0	6	1	< 10 (true S+unexplained R)
group_148	C	4249732	Rv3795	embB	Integral membrane indolylacetylinositol arabinosyltransferase EmbB (arabinosylindolylacetylinositol synthase)	essential	1	G	4	0	401	SNP	A1073A (gcc/gcG)	4.7 (RD724)	ethambutol	4.7	not classified	Cryptic_EMB_data	89	0	89	6	6	0	89	1	neutral
group_10	A	4249757	Rv3795	embB	Integral membrane indolylacetylinositol arabinosyltransferase EmbB (arabinosylindolylacetylinositol synthase)	essential	1	G	2	0	403	SNP	T1082A (acc/Gcc)	2.2.1 (sub-group)	ethambutol	#N/A	S	Cryptic_EMB_data	23	2	21	10	8	2	23	0.913043	neutral
group_164	G	4268928	Rv3806c	ubiA	Decaprenylphosphoryl-5-phosphoribose (DPPR) synthase (decaprenyl-phosphate 5-phosphoribosyltransferase)	essential	1	A	2	0	403	SNP	G302G (ggc/ggT)	4.4.2	ethambutol	lineage4.4.2	region not interrogated	Cryptic_EMB_data	45	4	41	11	8	3	44	0.931818	neutral
group_334	G	4269351	Rv3806c	ubiA	Decaprenylphosphoryl-5-phosphoribose (DPPR) synthase (decaprenyl-phosphate 5-phosphoribosyltransferase)	essential	1	A	31	0	374	SNP	A161A (gcc/gcT)	"animal strains" L6	ethambutol	lineageBOV_AFRI	region not interrogated	Cryptic_EMB_data	112	2	110	2	2	0	110	1	neutral
group_164	C	4269375	Rv3806c	ubiA	Decaprenylphosphoryl-5-phosphoribose (DPPR) synthase (decaprenyl-phosphate 5-phosphoribosyltransferase)	essential	1	T	2	0	403	SNP	V153V (gtg/gtA)	4.4.2	ethambutol	lineage4.4.2	region not interrogated	Cryptic_EMB_data	45	4	41	11	8	3	44	0.931818	neutral
group_237	T	4269387	Rv3806c	ubiA	Decaprenylphosphoryl-5-phosphoribose (DPPR) synthase (decaprenyl-phosphate 5-phosphoribosyltransferase)	essential	1	G	109	0	109	none	E149D (gaa/gaC)	NOT L2 L3 L4	ethambutol	#N/A	region not interrogated	Cryptic_EMB_data	922	9	913	76	69	7	920	0.992391	neutral
group_287	G	4269469	Rv3806c	ubiA	Decaprenylphosphoryl-5-phosphoribose (DPPR) synthase (decaprenyl-phosphate 5-phosphoribosyltransferase)	essential	1	T	2	0	403	SNP	P122Q (ccg/cAg)	1.2.2 (sub-group)	ethambutol	#N/A	region not interrogated	Cryptic_EMB_data	8	0	8	0	0	0	8	1	< 10 (true S+unexplained R)
group_320	G	4269522	Rv3806c	ubiA	Decaprenylphosphoryl-5-phosphoribose (DPPR) synthase (decaprenyl-phosphate 5-phosphoribosyltransferase)	essential	1	A	17	0	388	SNP	T104T (acc/acT)	L6	ethambutol	#N/A	region not interrogated	Cryptic_EMB_data	14	2	12	0	0	0	12	1	neutral
group_237	A	4269606	Rv3806c	ubiA	Decaprenylphosphoryl-5-phosphoribose (DPPR) synthase (decaprenyl-phosphate 5-phosphoribosyltransferase)	essential	1	G	109	0	109	none	R76R (cgt/cgC)	NOT L2 L3 L4	ethambutol	#N/A	region not interrogated	Cryptic_EMB_data	921	9	912	76	69	7	919	0.992383	neutral
group_139	A	4326085	Rv3854c	ethA	Monooxygenase EthA	nonessential	1	G	2	0	403	SNP	R463R (cgt/cgC)	4.8 (sub-group)	ethionamide, prothionamide, thioacetazone	#N/A	region not interrogated	no CRyPTIC phenotypes								no data	NA
group_286	C	4326148	Rv3854c	ethA	Monooxygenase EthA	nonessential	1	A	7	0	398	SNP	S442S (tcg/tcT)	1.2.2 (sub-group)	ethionamide, prothionamide, thioacetazone	1.2.2 sub-clade	region not interrogated	no CRyPTIC phenotypes								no data	NA
group_251	C	4326236	Rv3854c	ethA	Monooxygenase EthA	nonessential	1	T	2	0	403	SNP	G413D (ggt/gAt)	1.1.2 (sub-group)	ethionamide, prothionamide, thioacetazone	#N/A	region not interrogated	no CRyPTIC phenotypes								no data	NA	elevated INH/ETH MIC (50/2 mg/L, alamarBlue assay), doi: 10.1128/AAC.47.12.3799-3805.2003, targeted sequencing -> other resistance mechanism possible, e.g. katG frameshifts
group_290	G	4326439	Rv3854c	ethA	Monooxygenase EthA	nonessential	1	T	11	0	394	SNP	N345K (aac/aaA)	1.2.2	ethionamide, prothionamide, thioacetazone	1.2.2	region not interrogated	no CRyPTIC phenotypes								no data	NA
group_320	T	4326465	Rv3854c	ethA	Monooxygenase EthA	nonessential	1	C	17	0	388	SNP	I337V (atc/Gtc)	L6	ethionamide, prothionamide, thioacetazone	#N/A	region not interrogated	no CRyPTIC phenotypes								no data	NA
group_58	G	4326474	Rv3854c	ethA	Monooxygenase EthA	nonessential	1	C	3	0	402	SNP	P334A (ccg/Gcg)	2.2.1 (sub-group)	ethionamide, prothionamide, thioacetazone	#N/A	region not interrogated	no CRyPTIC phenotypes								no data	NA
group_53	G	4326676	Rv3854c	ethA	Monooxygenase EthA	nonessential	1	C	2	0	403	SNP	S266R (agc/agG)	2.2.1 (sub-group)	ethionamide, prothionamide, thioacetazone	2.1.1. sub-clade (solved)	region not interrogated	no CRyPTIC phenotypes								no data	NA	ETH resistant in MGIT960 (MIC > 25 mg/L), 10.1093/jac/dkt090; ETH intermediate on LJ (MIC >20 mg/L, 1% proportion method), doi: 10.1128/AAC.01030-10, full gene Sanger sequencing of inhA+upstream, katG, ethA, ndh partially (nt 560-931)
group_126	G	4326739	Rv3854c	ethA	Monooxygenase EthA	nonessential	1	C	6	0	399	SNP	R245R (cgc/cgG)	4.6.2.2 4.6.2 (sub-group)	ethionamide, prothionamide, thioacetazone	4.6.2.2	region not interrogated	no CRyPTIC phenotypes								no data	NA
group_305	G	4326928	Rv3854c	ethA	Monooxygenase EthA	nonessential	0	A	17	0	388	SNP	G182G (ggc/ggT)	5 (sub-group)	ethionamide, prothionamide, thioacetazone	5 sub-clade	region not interrogated	no CRyPTIC phenotypes								no data	NA
group_306	C	4327103	Rv3854c	ethA	Monooxygenase EthA	nonessential	1	T	18	0	387	SNP	G124D (ggc/gAc)	L5	ethionamide, prothionamide, thioacetazone	5 sub-clade	region not interrogated	no CRyPTIC phenotypes								no data	NA
group_279	C	4327360	Rv3854c	ethA	Monooxygenase EthA	nonessential	1	G	7	0	398	SNP	R38R (cgg/cgC)	1.2.1 (sub-group)	ethionamide, prothionamide, thioacetazone	#N/A	region not interrogated	no CRyPTIC phenotypes								no data	NA
group_191	A	4327472	Rv3854c	ethA	Monooxygenase EthA	nonessential	1	C	4	0	401	SNP	M1R (atg/aGg)	4.2.2 (sub-group)	ethionamide, prothionamide, thioacetazone	#N/A	region not interrogated	no CRyPTIC phenotypes								no data	NA	ETH resistant on LJ (MIC >20 mg/L, 10% proportion method), doi: 10.1128/AAC.01030-10, full gene Sanger sequencing of ethA, ethR, katG, inhA+upstream
group_258	C	4327483	-	ethA_upstream	-	-	1	T	3	0	402	SNP	4327483 C/T	1.1.1 (sub-group)	ethionamide, prothionamide, thioacetazone	#N/A	region not interrogated	no CRyPTIC phenotypes								no data	NA
group_126	G	4328004	Rv3855	ethR	Transcriptional regulatory repressor protein (TetR-family) EthR	essential	1	A	6	0	399	SNP	V152V (gtg/gtA)	4.6.2.2 4.6.2 (sub-group)	ethionamide, prothionamide, thioacetazone	4.6.2.2	region not interrogated	no CRyPTIC phenotypes								no data	NA
group_235	T	4407588	Rv3919c	gidB	Probable glucose-inhibited division protein B Gid	nonessential	1	C	258	0	258	none	A205A (gca/gcG)	NOT L4	streptomycin	4 (solved)	region not interrogated	no CRyPTIC phenotypes								no data	NA
group_266	C	4407780	Rv3919c	gidB	Probable glucose-inhibited division protein B Gid	nonessential	1	T	5	0	400	SNP	A141A (gcg/gcA)	1.1.3	streptomycin	1.1.3	region not interrogated	no CRyPTIC phenotypes								no data	NA
group_282	C	4407848	Rv3919c	gidB	Probable glucose-inhibited division protein B Gid	nonessential	1	T	3	0	402	SNP	A119T (gcc/Acc)	1.2.2 (sub-group)	streptomycin	#N/A	region not interrogated	no CRyPTIC phenotypes								no data	NA
group_63	T	4407927	Rv3919c	gidB	Probable glucose-inhibited division protein B Gid	nonessential	0	G	90	0	315	SNP	E92D (gaa/gaC)	L2 (RD207)	streptomycin	2.2	region not interrogated	no CRyPTIC phenotypes								no data	NA
group_250	G	4407935	Rv3919c	gidB	Probable glucose-inhibited division protein B Gid	nonessential	0	C	3	0	402	SNP	L90V (ctc/Gtc)	1.1.2 (sub-group)	streptomycin	#N/A	region not interrogated	no CRyPTIC phenotypes								no data	NA
group_250	G	4407944	Rv3919c	gidB	Probable glucose-inhibited division protein B Gid	nonessential	0	C	3	0	402	SNP	Q87E (cag/Gag)	1.1.2 (sub-group)	streptomycin	#N/A	region not interrogated	no CRyPTIC phenotypes								no data	NA
group_285	G	4407947	Rv3919c	gidB	Probable glucose-inhibited division protein B Gid	nonessential	0	A	2	0	403	SNP	L86F (ctc/Ttc)	1.2.2 (sub-group)	streptomycin	#N/A	region not interrogated	no CRyPTIC phenotypes								no data	NA
group_191	C	4407997	Rv3919c	gidB	Probable glucose-inhibited division protein B Gid	nonessential	1	T	4	0	401	SNP	G69D (ggt/gAt)	4.2.2 (sub-group)	streptomycin	#N/A	region not interrogated	no CRyPTIC phenotypes								no data	NA
group_309	C	4408034	Rv3919c	gidB	Probable glucose-inhibited division protein B Gid	nonessential	1	T	6	0	399	SNP	E57K (gag/Aag)	6 (sub-group)	streptomycin	#N/A	region not interrogated	no CRyPTIC phenotypes								no data	NA
group_147	A	4408054	Rv3919c	gidB	Probable glucose-inhibited division protein B Gid	nonessential	1	G	2	0	403	SNP	L50P (ctg/cCg)	4.7 (sub-group)	streptomycin	#N/A	region not interrogated	no CRyPTIC phenotypes								no data	NA
group_287	C	4408124	Rv3919c	gidB	Probable glucose-inhibited division protein B Gid	nonessential	1	G	2	0	403	SNP	A27P (gcg/Ccg)	1.2.2 (sub-group)	streptomycin	#N/A	region not interrogated	no CRyPTIC phenotypes								no data	NA
group_188	A	4408156	Rv3919c	gidB	Probable glucose-inhibited division protein B Gid	nonessential	1	C	21	0	384	SNP	L16R (ctt/cGt)	4.3	streptomycin	4.3	region not interrogated	no CRyPTIC phenotypes								no data	NA
group_198	G	4408213	-	gidB_upstream	-	-	1	A	3	0	402	SNP	4408213 G/A	4.2.1	streptomycin	#N/A	region not interrogated	no CRyPTIC phenotypes								no data	NA
group_240	C	1474959i2	Rvnr02	rrl	rRNA	-	0	ins_CA	4	0	401	Ins	1474959_ins_CA	L 7	linezolid, capreomycin, clarithromycin	#N/A	region not interrogated	no CRyPTIC phenotypes								no data	NA
group_332	C	1931264i1	Rv1704c	cycA	Probable D-serine/alanine/glycine transporter protein CycA	nonessential	0	ins_A	5	0	400	Ins	1931264_ins_A	M. microti M. pinnipedii	cycloserine	#N/A	region not interrogated	no CRyPTIC phenotypes								no data	NA
group_191	G	2726146i1	-	ahpC_upstream	-	-	0	ins_T	4	0	401	Ins	2726146_ins_T	4.2.2 (sub-group)	isoniazid	#N/A	region not interrogated	position not screened in CRyPTIC dataset								NA	NA	compensates for KatG deficit
group_159	T	3086788	-	ald_upstream	-	-	1	T	59	18	346	SNP	3086788 T/T	4.5 4.6 4.7 4.8 4.9 (homoplasy!)	cycloserine	#N/A	region not interrogated	no CRyPTIC phenotypes								no data	NA	homoplasy among particluar L4 isolates and L5 isolates, retrospectively included (see main text)
group_336	T	3086788	-	ald_upstream	-	-	1	T	18	59	346	SNP	3086788 T/T	L5 (homoplasy!)	cycloserine	#N/A	region not interrogated	no CRyPTIC phenotypes								no data	NA	homoplasy among particluar L4 isolates and L5 isolates, retrospectively included (see main text)
group_337	T	3086788	-	ald_upstream	-	-	1	C	328	0	77	SNP	3086788 T/C	NOT 4.5 4.6 4.7 4.8 4.9 NOT L5	cycloserine	#N/A	region not interrogated	no CRyPTIC phenotypes								no data	NA
group_52	T	1406760i1	-	tap	Probable conserved integral membrane transport protein	nonessential	0	ins_G	80	0	325	Ins	1406760_ins_G	2.2.1 2.2.1.2 2.2.1.1 (sub-group)	streptomycin, PAS	#N/A	region not interrogated	no CRyPTIC phenotypes								no data	NA
group_292	G	1816848	Rv1617	pykA	Probable pyruvate kinase PykA	essential	1	T	48	0	356	SNP	E220D (gag/gaT)	NOT L1 L2 L3 L4 L7 (M. tuberculosis) (homoplasy!)	cycloserine	#N/A	region not interrogated	no CRyPTIC phenotypes								no data	NA	one L6 strain back mutation to wild type, M. bovis ATCC 19210 (9564-00) gained wild type with (gag/gaA), retrospectively included (see main text)
group_237	T	2222308	Rv1979c	Rv1979c	Possible conserved permease	nonessential	0	C	109	0	296	SNP	D286G (gac/gGc)	NOT L2 L3 L4	clofazimine	#N/A	region not interrogated	no CRyPTIC phenotypes								no data	NA	L5, BCG, and two M.pinnipedii with large deletions
group_291	G	3448714	Rv3083	Rv3083	Probable monooxygenase (hydroxylase)	nonessential	1	C	56	0	349	SNP	D71H (gac/Cac)	L1 (RD239)	isoniazid, ethionamide, prothionamide	#N/A	region not interrogated	no CRyPTIC phenotypes								no data	NA
group_320	T	3841662	-	alr_upstream		-	1	C	17	13	388	SNP	3841662 T/C	L6 (homoplasy!)	cycloserine	#N/A	region not interrogated	no CRyPTIC phenotypes								no data	NA	homoplasic in individual unrelated isolates, retrospectively included (see main text)
group_302	T	4244635	Rv3794	embA	Integral membrane indolylacetylinositol arabinosyltransferase EmbA (arabinosylindolylacetylinositol synthase)	essential	1	C	18	1	387	SNP	V468A (gtg/gCg)	L5 (homoplasy!)	ethambutol	#N/A	not classified	position not screened in CRyPTIC dataset								NA	NA	homoplasic in individual unrelated isolates, retrospectively included (see main text)
group_238	C	4248073	Rv3795	embB	Integral membrane indolylacetylinositol arabinosyltransferase EmbB (arabinosylindolylacetylinositol synthase)	essential	1	T	4	1	401	SNP	T520T (acc/acT)	L7 (homoplasy!)	ethambutol	#N/A	not classified	position not screened in CRyPTIC dataset								NA	NA	homoplasic in individual unrelated isolates, retrospectively included (see main text)
unique strain	C	1931093	Rv1704c	cycA	Probable D-serine/alanine/glycine transporter protein CycA	nonessential	1	A	1	0	404	SNP	G122S (ggc/Agc)	BCG	cycloserine	#N/A	not classified	no CRyPTIC phenotypes								no data	NA
unique strain	C	737857	Rv0643c	mmaA3	Methoxy mycolic acid synthase 3 MmaA3 (methyl mycolic acid synthase 3) (MMA3) (hydroxy mycolic acid synthase)	essential	1	A	1	0	404	SNP	G98D (ggc/gAc)	BCG (sub-group)	isoniazid, ethionamide, prothionamide	#N/A	region not interrogated	position not screened in CRyPTIC dataset								no data	NA
group_302	wt		Rv1979c	Rv1979c	Possible conserved permease	nonessential	0	deleted	18	3	387	DEL	uncovered	L5 (homoplasy!)	clofazimine	#N/A	region not interrogated	no CRyPTIC phenotypes								no data	NA	convergent evolution by (partial) deletion of Rv1979c,retrospectively included (see main text)
unique strain	wt		Rv1979c	Rv1979c	Possible conserved permease	nonessential	0	deleted	2	19	403	DEL	partially uncovered	M. pinnipedii (homoplasy!)	clofazimine	#N/A	region not interrogated	no CRyPTIC phenotypes								no data	NA	convergent evolution by (partial) deletion of Rv1979c, two M. pinnipedii strains closely related in this study,retrospectively included (see main text)
unique strain	wt		Rv1979c	Rv1979c	Possible conserved permease	nonessential	0	deleted	1	20	404	DEL	uncovered	BCG (homoplasy!)	clofazimine	#N/A	region not interrogated	no CRyPTIC phenotypes								no data	NA	convergent evolution by (partial) deletion of Rv1979c, retrospectively included (see main text)
