# Supplementary material for: Phylogenetically informative mutations in genes implicated in antibiotic resistance in Mycobacterium tuberculosis complex
Source: Genome Med. 2020 Mar 6;12:27. doi: 10.1186/s13073-020-00726-5 (PMC7060619; doi:10.1186/s13073-020-00726-5)
Supplement: Supplementary file 4 — Additional file 4: Table S4. MIC results for isolates with ndh R268H, ethA M1R, ethA S266R, ethA G413D, or Rv1979c V52G mutations, or a Rv1978-Rv1979c deletion. [file 13073_2020_726_MOESM4_ESM.xlsx]

## Sheet: Table S4
						H concentration tested in MGIT and corresponding MIC (mg/L)						Pto concentration tested in MGIT and corresponding MIC (mg/L)						Bdq concentration tested in MGIT and corresponding MIC (mg/L)								Cfz concentration tested in MGIT and corresponding MIC (mg/L)								DST results to other drugs
date	ID	genotype	relevant mutation	other (phylogenetic*) mutations	patient origin	0.0125	0.025	0.05	0.1	0.4	MIC	0.3125	0.625	1.25	2.5	5	MIC	0.0625	0.125	0.25	0.5	0.75	1	2	MIC	0.0625	0.125	0.25	0.5	0.75	1	2	MIC	H	R	S	E	Z	Am	Km	Cm	Ofx	Mfx	Cfx	Lfx	Pto	Eto	PAS	Cs
2019-06-13	H37Rv	4.9	wt	wt per definition	reference	r	r	s	s	s	0.05	s	s	s	s	s	≤0.3125																	S	S	S	S	S	S	S	S	S	S	S	S	S	S	S	S
2019-06-18	H37Rv	4.9	wt	wt per definition	reference														r	r (231)	s	s			0.5		r (422)	s	s	s			0.25	S	S	S	S	S	S	S	S	S	S	S	S	S	S	S	S
2019-06-13	4683-03	1.1.2	ethA G413D (ggt/gAt)	katG R463L*, inhA wt, inhA_p wt, fabG1 wt, ethR wt	Germany							r (457)	s	s	s	s	0.625																	S	S	S	S	S	nd	nd	nd	nd	nd	nd	nd	S	nd	nd	nd
2019-06-13	18004422	1.1.2	ethA G413D (ggt/gAt)	katG R463L*, inhA wt, inhA_p wt, fabG1 wt, ethR wt	Ghana							r	r (137)	s	s	s	1.25																	nd	nd	nd	nd	nd	nd	nd	nd	nd	nd	nd	nd	nd	nd	nd	nd
2019-06-13	18005145	1.1.2	ethA G413D (ggt/gAt)	katG R463L*, inhA wt, inhA_p wt, fabG1 wt, ethR wt	Ghana							r (304)	s	s	s	s	0.625																	nd	nd	nd	nd	nd	nd	nd	nd	nd	nd	nd	nd	nd	nd	nd	nd
2019-06-13	2032-02	4.2.2	ethA M1R (atg/aGg)	katG S315T, inhA wt, inhA_p wt, fabG1 wt, ethR wt	Germany							r	r	r	r (977)	r (191)	>5																	R	R	R	S	S	nd	nd	S	S	nd	nd	nd	R	nd	nd	S
2019-06-13	2824-98	4.2.2	ethA M1R (atg/aGg)	katG S315T, inhA wt, inhA_p wt, fabG1 wt, ethR wt	Germany							r	r	r	r (684)	s (61)	5																	R	R	nd	S	S	S	nd	S	S	nd	nd	nd	S	nd	nd	nd
2019-06-13	5539-99	4.2.2	ethA M1R (atg/aGg)	katG S315T, inhA wt, inhA_p wt, fabG1 wt, ethR wt	Germany							r	r	r	r (849)	r (257)	>5																	R	R	S	S	S	S	nd	S	S	nd	nd	nd	S	nd	nd	S
2019-06-13	11083-16	2.2.1	ethA S266R (agc/agG)	katG R463L*, inhA wt, inhA_p wt, fabG1 wt, ethR wt	Germany							s	s	s	s	s	≤0.3125																	nd	nd	nd	nd	nd	nd	nd	nd	nd	nd	nd	nd	nd	nd	nd	nd
2019-06-13	12703-13	2.2.1	ethA S266R (agc/agG)	katG R463L*, inhA wt, inhA_p wt, fabG1 wt, ethR wt	Germany							r (329)	s	s	s	s	0.625																	nd	nd	nd	nd	nd	nd	nd	nd	nd	nd	nd	nd	nd	nd	nd	nd
2019-06-13	6576-12	2.2.1	ethA S266R (agc/agG)	katG R463L*, inhA wt, inhA_p wt, fabG1 wt, ethR wt	Germany							s (11)	s	s	s	s	≤0.3125																	S	S	S	S	S	nd	nd	nd	nd	nd	nd	nd	nd	nd	nd	nd
2019-06-13	1186-09	1.2.2	ndh R268H (cgc/cAc)	katG R463L*, inhA wt, inhA_p wt, fabG1 wt	Germany	r	r	r	s	s	0.1																							S	S	S	S	S	nd	nd	nd	nd	nd	nd	nd	S	nd	nd	nd
2019-06-13	4726-13	1.2.2	ndh R268H (cgc/cAc)	katG R463L*, inhA wt, inhA_p wt, fabG1 wt	Germany	r	r	r (521)	s	s	0.1																							S	S	S	S	S	nd	nd	nd	nd	nd	nd	nd	nd	nd	nd	nd
2019-06-13	6826-12	1.2.2	ndh R268H (cgc/cAc)	katG R463L*, inhA wt, inhA_p wt, fabG1 wt	Germany	r	r	r	s	s	0.1																							nd	nd	nd	nd	nd	nd	nd	nd	nd	nd	nd	nd	nd	nd	nd	nd
2019-06-18	3134-03	2.2.1	Rv1979c V52G (gtt/gGt) + mmpL5 D767N (gac/Aac)	Rv0678 wt, serB2 G116E*, mmpL I948V*, mmpL5 T794I*	Germany													r	r	r (115)	s		s	s	0.5	r	r	r	s		s	s	0.5	S	S	S	S	S	nd	nd	nd	nd	nd	nd	nd	S	nd	nd	nd
2019-06-18	4245-13	2.2.1 (W148)	mmpL5 D767N (gac/Aac)	Rv0678 wt, serB2 G116E*, mmpL I948V*, mmpL5 T794I*	Germany													r	r	s	s		s	s	0.25	r	r	r	s		s	s	0.5	R	R	R	R	R	S	nd	S	S	R	R	nd	R	nd	S	S
2018-06-01	H37Rv	4.9	wt	wt per definition	reference																							r (111)	s		s		0.5	S	S	S	S	S	S	S	S	S	S	S	S	S	S	S	S
2019-10-30	H37Rv	4.9	wt	wt per definition	reference																						r (729)	s	s	s			0.25	S	S	S	S	S	S	S	S	S	S	S	S	S	S	S	S
2019-10-30	H37Rv	4.9	wt	wt per definition	reference																						r (740)	s	s	s			0.25	S	S	S	S	S	S	S	S	S	S	S	S	S	S	S	S
2019-11-14	H37Rv	4.9	wt	wt per definition	reference																						44	s	s	s			≤0.125	S	S	S	S	S	S	S	S	S	S	S	S	S	S	S	S
2019-10-30	11821-03	L5	del Rv1978-Rv1979c	Rv1979c (upstream) 2223293 T/C*, mmpL5 I948V*, mmpL5 T794I*, serB2 G116E*	Sierra Leone																						r	r (661)	s (63)	s	s	s	0.5	S	S	S	S	S	nd	nd	nd	nd	nd	nd	nd	S	nd	nd	nd
2019-10-30	3494-04	L5	del Rv1978-Rv1979c	Rv1979c (upstream) 2223293 T/C*, mmpL5 I948V*, mmpL5 T794I*, serB2 G116E*	Sierra Leone																						r (929)	r (156)	s	s	s		0.5	S	S	S	S	S	nd	nd	nd	nd	nd	nd	nd	nd	nd	nd	nd
2019-10-30	191-05	L5	del Rv1978-Rv1979c	Rv1979c (upstream) 2223293 T/C*, mmpL5 I948V*, mmpL5 T794I*, serB2 G116E*	Germany																						r	r (365)	s	s	s		0.5	S	S	S	S	S	nd	nd	nd	nd	nd	nd	nd	S	nd	nd	nd
2019-10-30	2477-09	L5	del Rv1978-Rv1979c	Rv1979c (upstream) 2223293 T/C*, mmpL5 I948V*, mmpL5 T794I*, serB2 G116E*	NA																						r	s	s	s	s	s	0.25	nd	nd	nd	nd	nd	nd	nd	nd	nd	nd	nd	nd	nd	nd	nd	nd
2019-11-14	609-04	L5	del Rv1978-Rv1979c	Rv1979c (upstream) 2223293 T/C*, mmpL5 I948V*, mmpL5 T794I*, serB2 G116E*, Rv0678 I16V	Germany																						r	s (57)	s	s	s		0.25	S	S	S	S	S	nd	nd	nd	nd	nd	nd	nd	S	nd	nd	nd
[truncated: 2 more columns]
