# Supplementary material for: Phylogenetically informative mutations in genes implicated in antibiotic resistance in Mycobacterium tuberculosis complex
Source: Genome Med. 2020 Mar 6;12:27. doi: 10.1186/s13073-020-00726-5 (PMC7060619; doi:10.1186/s13073-020-00726-5)
Supplement: Supplementary file 5 — Additional file 5: Table S5. Overview of homoplasic mutations. [file 13073_2020_726_MOESM5_ESM.xlsx]

## Sheet: Table S5
# group_id	ref	pos	gene	annot	category	group_subst	group linked to	background_strains
group_318	C	9629		DNA gyrase (subunit A) GyrA (DNA topoisomerase (ATP-hydrolysing)) (DNA topoisomerase II) (type II DNA topoisomerase)	nonessential	A776A (gcc/gcT)	6 (associated)	ERR1023382
group_318	G	55549	Rv0050	Probable bifunctional penicillin-binding protein 1A/1B PonA1 (murein polymerase) (PBP1): penicillin-insensitive transglycosylase (peptidoglycan TGASE) + penicillin-sensitive transpeptidase (DD-transpeptidase)	nonessential	P629P (ccg/ccT)	6 (associated)	L2-GQ229
group_190	C	761155	Rv0667	DNA-directed RNA polymerase (beta chain) RpoB (transcriptase beta chain) (RNA polymerase beta subunit)	epitope	S450L (tcg/tTg)	4.2.2 (associated)	ERR1023398	3329-02	ERR1023324	ERR1023403	ERR1023393	L2-GQ1580	L2-GQ10-3	ERR1023301	ERR1023400	ERR1023412	ERR1023404	ERR1023402	6119-09	ERR1023408	ERR1023411	ERR1023297	ERR1023407	ERR1023303	L2-rus14	4445-02	ERR1023401
group_16	A	781687	Rv0682	30S ribosomal protein S12 RpsL	essential	K43R (aag/aGg)	2.2.1 (associated)	ERR1023413	ERR1023416	ERR1023375	L4-V367IO	ERR1023396	6119-09	ERR1023395	L2-rus16	ERR1023401	4445-02	3256-02	ERR1023320	ERR1023303	L2-861	ERR1023407	L3-N1014	10494-01	ERR1023353	ERR1023301	ERR1023351	L2-N0130
group_3	A	781822	Rv0682	30S ribosomal protein S12 RpsL	essential	K88R (aag/aGg)	2.2.1 (associated)	ERR1023404	ERR1023366
group_3	C	1673425	-	inhA_prom	-	-15 c/t	2.2.1 (associated)	ERR1023346	L4-DY22	ERR1023408	ERR1023397	ERR1023298	ERR1023297	10514-01	ERR1023415	ERR1023294	ERR1023404
group_292	G	1816848	Rv1617	Probable pyruvate kinase PykA	essential	E220D (gag/gaT)	NOT L1 L2 L3 L4 L7 (M. tuberculosis)	L6-N0060	9564-00 has E220E (gag/gaA)
group_159	T	3086788	-	ald_upstream	-	3086788 T/T	4.5 4.6 4.7 4.8 4.9	L5
group_336	T	3086788	-	ald_upstream	-	3086788 T/T	L5	4.5 4.6 4.7 4.8 4.9
group_166	T	3841652	-	alr_upstream	-	-	4 (associated)	L2-GQ1439	ERR1023322	946-03	ERR1023317
group_166	T	3841654	-	alr_upstream	-	-	4 (associated)	ERR1023317	946-03	ERR1023322	L2-GQ1439
group_320	T	3841662	-	alr_upstream	-	-	L6	ERR1023298	L3-8584-05	ERR1023322	7968-03	L2-GQ1439	946-03	L6-Aantelo	ERR1023376	L2-N0017	L2-GT649	ERR1023334	ERR1023317	ERR1023387
group_319	C	3841663	-	alr_upstream	-	-	6 (associated)	L6-8236-02	L2-GT649	946-03	L6-5336-04	L6-5383-02	ERR1023298	L6-5415-04	ERR1023334	L6-N0099	10517-01	ERR1023317	10514-01	ERR1023387	L2-GQ1439	L6-Aantelo	5468-02	L3-8584-05	ERR1023322
group_321	G	3878631		rpoA_upstream	-	-	1.1.1 (associated)	L6-ABCG	ERR1023309
group_302	T	4244635	Rv3794	Integral membrane indolylacetylinositol arabinosyltransferase EmbA (arabinosylindolylacetylinositol synthase)	essential	V468A (gtg/gCg)	L5	L2-1695
group_190	G	4247730	Rv3795	Integral membrane indolylacetylinositol arabinosyltransferase EmbB (arabinosylindolylacetylinositol synthase)	essential	G406A (ggc/gCc)	4.2.2 (associated)	ERR1023402	ERR1023393
group_238	C	4248073	Rv3795	Integral membrane indolylacetylinositol arabinosyltransferase EmbB (arabinosylindolylacetylinositol synthase)	essential	T520T (acc/acT)	L7	L2-GQ-1343
group_113	C	4408101	Rv3919c	Probable glucose-inhibited division protein B Gid	nonessential	-	4.6.1.2 (associated)	ERR1023324	9915-01	10469-01
group_159	T	3086788	-	ald_upstream	-	3086788 T/T	4.5 4.6 4.7 4.8 4.9	homoplasy among particluar L4 isolates and L5 isolates
group_336	T	3086788	-	ald_upstream	-	3086788 T/T	L5	homoplasy among particluar L4 isolates and L5 isolates
group_292	G	1816848	Rv1617	pykA	essential	E220D (gag/gaT)	NOT L1 L2 L3 L4 L7 (M. tuberculosis)	one L6 strain back mutation to wild type, M. bovis ATCC 19210 (9564-00) gained wild type with (gag/gaA)
group_320	T	3841662	-	alr_upstream	-	3841662 T/C	L6	homoplasic in individual unrelated isolates
group_302	T	4244635	Rv3794	embA	essential	V468A (gtg/gCg)	L5	homoplasic in individual unrelated isolates
group_238	C	4248073	Rv3795	embB	essential	T520T (acc/acT)	L7	homoplasic in individual unrelated isolates
group_302	wt		Rv1979c	Rv1979c	nonessential	uncovered	L5	convergent evolution by (partial) deletion of Rv1979c
unique strain	wt		Rv1979c	Rv1979c	nonessential	partially uncovered	M. pinnipedii	convergent evolution by (partial) deletion of Rv1979c, two M. pinnipedii strains closely related in this study
unique strain	wt		Rv1979c	Rv1979c	nonessential	uncovered	BCG	convergent evolution by (partial) deletion of Rv1979c
